# Supplementary material for: A Structural In Silico Analysis of the Immunogenicity of L-Asparaginase from Penicillium cerradense
Source: Int J Mol Sci. 2024 Apr 27;25(9):4788. doi: 10.3390/ijms25094788 (PMC11084778; doi:10.3390/ijms25094788)
Supplement: Supplementary file 1 [file ijms-25-04788-s001.zip]

Archive with 5 entries (5 files):
- Supplementary/Supplementary Figures .docx
- Supplementary/Supplementary List S1 - Sequence genes.docx
- Supplementary/Supplementary Table S1.xlsx
- Supplementary/Supplementary Table S2- Epitopos alergenicos HLA07 01.docx
- Supplementary/Supplementary Table S3.xlsx
