# Supplementary material for: A Structural In Silico Analysis of the Immunogenicity of L-Asparaginase from Penicillium cerradense
Source: Int J Mol Sci. 2024 Apr 27;25(9):4788. doi: 10.3390/ijms25094788 (PMC11084778; doi:10.3390/ijms25094788)
Supplement: Supplementary file 1 [file ijms-25-04788-s001.zip › Supplementary/Supplementary Table S1.xlsx]

## Sheet: E. coli
Predicted Immunogenic T-cell Epitope for E. coli L-asparaginase. Selected epitopes presented a percentile rank < 2 (“strong binder”) and < 10 (“weak binder”)
Allele	Start	End	Length	Core Peptide	Peptide	Score	Rank
HLA-DRB1*01:01	285	299	15	YGFVASGTL	DDAKYGFVASGTLNP	0.6090	2.50
HLA-DRB1*01:01	43	57	15	IANVKGEQV	KDIANVKGEQVVNIG	0.5830	2.60
HLA-DRB1*01:01	144	158	15	LVVMNDTVL	RGVLVVMNDTVLDGR	0.5690	2.70
HLA-DRB1*01:01	81	95	15	FVITHGTDT	DGFVITHGTDTMEET	0.5221	3.10
HLA-DRB1*01:01	234	248	15	YDGIVSAGV	AGYDGIVSAGVGNGN	0.5225	3.10
HLA-DRB1*01:01	3	17	15	ILATGGTIA	NITILATGGTIAGGG	0.5064	3.30
HLA-DRB1*01:01	293	307	15	LNPQKARVL	ASGTLNPQKARVLLQ	0.4773	3.50
HLA-DRB1*01:01	212	226	15	IVYNYANAS	PKVGIVYNYANASDL	0.4889	3.50
HLA-DRB1*01:01	231	245	15	YDGIVSAGV	LVDAGYDGIVSAGVG	0.4643	3.70
HLA-DRB1*01:01	294	308	15	LNPQKARVL	SGTLNPQKARVLLQL	0.4465	3.80
HLA-DRB1*01:01	94	108	15	YFLDLTVKC	ETAYFLDLTVKCDKP	0.4364	3.90
HLA-DRB1*01:01	124	138	15	FNLYNAVVT	DGPFNLYNAVVTAAD	0.4291	4
HLA-DRB1*01:01	78	92	15	FVITHGTDT	DKTDGFVITHGTDTM	0.4156	4.20
HLA-DRB1*01:01	40	54	15	IANVKGEQV	PQLKDIANVKGEQVV	0.4182	4.20
HLA-DRB1*01:01	211	225	15	IVYNYANAS	LPKVGIVYNYANASD	0.3881	4.60
HLA-DRB1*01:01	143	157	15	LVVMNDTVL	NRGVLVVMNDTVLDG	0.3758	4.90
HLA-DRB1*01:01	2	16	15	ILATGGTIA	PNITILATGGTIAGG	0.3601	5.10
HLA-DRB1*01:01	287	301	15	YGFVASGTL	AKYGFVASGTLNPQK	0.3408	5.50
HLA-DRB1*01:01	217	231	15	YANASDLPA	VYNYANASDLPAKAL	0.3326	5.60
HLA-DRB1*01:01	62	76	15	VWLTLAKKI	NDDVWLTLAKKINTD	0.2857	6.50
HLA-DRB1*01:01	93	107	15	YFLDLTVKC	EETAYFLDLTVKCDK	0.2654	7
HLA-DRB1*01:01	186	200	15	YQRTPARKH	KIDYQRTPARKHTSD	0.2598	7.10
HLA-DRB1*01:01	123	137	15	FNLYNAVVT	ADGPFNLYNAVVTAA	0.2551	7.20
HLA-DRB1*01:01	284	298	15	YGFVASGTL	VDDAKYGFVASGTLN	0.2474	7.40
HLA-DRB1*01:01	292	306	15	LNPQKARVL	VASGTLNPQKARVLL	0.2392	7.60
HLA-DRB1*01:01	1	15	15	ITILATGGT	LPNITILATGGTIAG	0.2364	7.70
HLA-DRB1*01:01	127	141	15	YNAVVTAAD	FNLYNAVVTAADKAS	0.2148	8.30
HLA-DRB1*01:01	176	190	15	LGYIHNGKI	YGPLGYIHNGKIDYQ	0.2130	8.40
HLA-DRB1*01:01	145	159	15	LVVMNDTVL	GVLVVMNDTVLDGRD	0.2133	8.40
HLA-DRB1*01:01	50	64	15	VVNIGSQDM	GEQVVNIGSQDMNDD	0.2094	8.50
HLA-DRB1*01:01	126	140	15	LYNAVVTAA	PFNLYNAVVTAADKA	0.2055	8.60
HLA-DRB1*01:01	250	264	15	FDTLATAAK	YKTVFDTLATAAKNG	0.2013	8.70
HLA-DRB1*01:01	251	265	15	FDTLATAAK	KTVFDTLATAAKNGT	0.1957	8.90
HLA-DRB1*01:01	125	139	15	FNLYNAVVT	GPFNLYNAVVTAADK	0.1899	9.10
HLA-DRB1*01:01	247	261	15	YKTVFDTLA	GNLYKTVFDTLATAA	0.1844	9.30
HLA-DRB1*01:01	61	75	15	VWLTLAKKI	MNDDVWLTLAKKINT	0.1746	9.60
HLA-DRB1*01:01	39	53	15	LKDIANVKG	VPQLKDIANVKGEQV	0.1746	9.60
HLA-DRB1*01:01	295	309	15	LNPQKARVL	GTLNPQKARVLLQLA	0.1750	9.60
HLA-DRB1*01:01	4	18	15	ILATGGTIA	ITILATGGTIAGGGD	0.1740	9.70
HLA-DRB1*01:01	215	229	15	YNYANASDL	GIVYNYANASDLPAK	0.9126	0.40
HLA-DRB1*01:01	80	94	15	FVITHGTDT	TDGFVITHGTDTMEE	0.8437	0.68
HLA-DRB1*01:01	233	247	15	YDGIVSAGV	DAGYDGIVSAGVGNG	0.8380	0.70
HLA-DRB1*01:01	214	228	15	YNYANASDL	VGIVYNYANASDLPA	0.8151	0.85
HLA-DRB1*01:01	42	56	15	IANVKGEQV	LKDIANVKGEQVVNI	0.7668	1.30
HLA-DRB1*01:01	213	227	15	IVYNYANAS	KVGIVYNYANASDLP	0.7397	1.40
HLA-DRB1*01:01	232	246	15	YDGIVSAGV	VDAGYDGIVSAGVGN	0.7441	1.40
HLA-DRB1*01:01	41	55	15	IANVKGEQV	QLKDIANVKGEQVVN	0.7462	1.40
HLA-DRB1*01:01	286	300	15	YGFVASGTL	DAKYGFVASGTLNPQ	0.7504	1.40
HLA-DRB1*01:01	79	93	15	FVITHGTDT	KTDGFVITHGTDTME	0.7365	1.50
HLA-DRB1*01:01	216	230	15	YNYANASDL	IVYNYANASDLPAKA	0.7042	1.70
HLA-DRB1*03:01	100	114	15	VKCDKPVVM	DLTVKCDKPVVMVGA	0.5010	2.60
HLA-DRB1*03:01	145	159	15	VMNDTVLDG	GVLVVMNDTVLDGRD	0.4761	2.80
HLA-DRB1*03:01	213	227	15	IVYNYANAS	KVGIVYNYANASDLP	0.4817	2.80
HLA-DRB1*03:01	99	113	15	VKCDKPVVM	LDLTVKCDKPVVMVG	0.4336	3.20
HLA-DRB1*03:01	212	226	15	IVYNYANAS	PKVGIVYNYANASDL	0.3886	3.70
HLA-DRB1*03:01	146	160	15	VMNDTVLDG	VLVVMNDTVLDGRDV	0.3898	3.70
HLA-DRB1*03:01	184	198	15	IDYQRTPAR	NGKIDYQRTPARKHT	0.3752	3.80
HLA-DRB1*03:01	183	197	15	IDYQRTPAR	HNGKIDYQRTPARKH	0.3505	4.10
HLA-DRB1*03:01	211	225	15	IVYNYANAS	LPKVGIVYNYANASD	0.3426	4.20
HLA-DRB1*03:01	144	158	15	VVMNDTVLD	RGVLVVMNDTVLDGR	0.3247	4.50
HLA-DRB1*03:01	150	164	15	TVLDGRDVT	MNDTVLDGRDVTKTN	0.3138	4.70
HLA-DRB1*03:01	131	145	15	VTAADKASA	NAVVTAADKASANRG	0.2944	5
HLA-DRB1*03:01	118	132	15	MSADGPFNL	STSMSADGPFNLYNA	0.2852	5.20
HLA-DRB1*03:01	98	112	15	VKCDKPVVM	FLDLTVKCDKPVVMV	0.2771	5.30
HLA-DRB1*03:01	182	196	15	IDYQRTPAR	IHNGKIDYQRTPARK	0.2631	5.60
HLA-DRB1*03:01	130	144	15	VTAADKASA	YNAVVTAADKASANR	0.2610	5.70
HLA-DRB1*03:01	101	115	15	VKCDKPVVM	LTVKCDKPVVMVGAM	0.2451	5.90
HLA-DRB1*03:01	149	163	15	TVLDGRDVT	VMNDTVLDGRDVTKT	0.2467	5.90
HLA-DRB1*03:01	214	228	15	IVYNYANAS	VGIVYNYANASDLPA	0.2291	6.40
HLA-DRB1*03:01	264	278	15	VVRSSRVPT	GTAVVRSSRVPTGAT	0.2060	6.90
HLA-DRB1*03:01	117	131	15	MSADGPFNL	PSTSMSADGPFNLYN	0.2090	6.90
HLA-DRB1*03:01	147	161	15	VMNDTVLDG	LVVMNDTVLDGRDVT	0.2030	7
HLA-DRB1*03:01	178	192	15	YIHNGKIDY	PLGYIHNGKIDYQRT	0.1979	7.10
HLA-DRB1*03:01	185	199	15	IDYQRTPAR	GKIDYQRTPARKHTS	0.1930	7.30
HLA-DRB1*03:01	94	108	15	YFLDLTVKC	ETAYFLDLTVKCDKP	0.1898	7.50
HLA-DRB1*03:01	148	162	15	TVLDGRDVT	VVMNDTVLDGRDVTK	0.1846	7.60
HLA-DRB1*03:01	263	277	15	VVRSSRVPT	NGTAVVRSSRVPTGA	0.1812	7.80
HLA-DRB1*03:01	177	191	15	YIHNGKIDY	GPLGYIHNGKIDYQR	0.1769	8
HLA-DRB1*03:01	151	165	15	TVLDGRDVT	NDTVLDGRDVTKTNT	0.1717	8.20
HLA-DRB1*03:01	132	146	15	VTAADKASA	AVVTAADKASANRGV	0.1517	8.90
HLA-DRB1*03:01	32	46	15	LVNAVPQLK	VENLVNAVPQLKDIA	0.1523	8.90
HLA-DRB1*03:01	129	143	15	VTAADKASA	LYNAVVTAADKASAN	0.1488	9.10
HLA-DRB1*03:01	143	157	15	VVMNDTVLD	NRGVLVVMNDTVLDG	0.1424	9.50
HLA-DRB1*04:01	93	107	15	YFLDLTVKC	EETAYFLDLTVKCDK	0.5975	2
HLA-DRB1*04:01	211	225	15	IVYNYANAS	LPKVGIVYNYANASD	0.5926	2.10
HLA-DRB1*04:01	214	228	15	IVYNYANAS	VGIVYNYANASDLPA	0.5255	2.70
HLA-DRB1*04:01	37	51	15	LKDIANVKG	NAVPQLKDIANVKGE	0.5303	2.70
HLA-DRB1*04:01	144	158	15	LVVMNDTVL	RGVLVVMNDTVLDGR	0.5180	2.80
HLA-DRB1*04:01	145	159	15	VVMNDTVLD	GVLVVMNDTVLDGRD	0.5205	2.80
HLA-DRB1*04:01	40	54	15	LKDIANVKG	PQLKDIANVKGEQVV	0.5217	2.80
HLA-DRB1*04:01	112	126	15	MRPSTSMSA	VGAMRPSTSMSADGP	0.4739	3.40
HLA-DRB1*04:01	286	300	15	FVASGTLNP	DAKYGFVASGTLNPQ	0.4593	3.60
HLA-DRB1*04:01	130	144	15	VVTAADKAS	YNAVVTAADKASANR	0.4470	3.70
HLA-DRB1*04:01	233	247	15	YDGIVSAGV	DAGYDGIVSAGVGNG	0.4318	3.90
HLA-DRB1*04:01	95	109	15	YFLDLTVKC	TAYFLDLTVKCDKPV	0.4120	4.10
HLA-DRB1*04:01	289	303	15	FVASGTLNP	YGFVASGTLNPQKAR	0.4162	4.10
HLA-DRB1*04:01	265	279	15	VRSSRVPTG	TAVVRSSRVPTGATT	0.3800	4.70
HLA-DRB1*04:01	245	259	15	YKTVFDTLA	GNGNLYKTVFDTLAT	0.3813	4.70
HLA-DRB1*04:01	307	321	15	LTQTKDPQQ	QLALTQTKDPQQIQQ	0.3663	5
HLA-DRB1*04:01	129	143	15	VVTAADKAS	LYNAVVTAADKASAN	0.3598	5.20
HLA-DRB1*04:01	232	246	15	YDGIVSAGV	VDAGYDGIVSAGVGN	0.3426	5.50
HLA-DRB1*04:01	251	265	15	FDTLATAAK	KTVFDTLATAAKNGT	0.3435	5.50
HLA-DRB1*04:01	111	125	15	MRPSTSMSA	MVGAMRPSTSMSADG	0.3327	5.70
HLA-DRB1*04:01	264	278	15	VRSSRVPTG	GTAVVRSSRVPTGAT	0.3166	6
HLA-DRB1*04:01	186	200	15	YQRTPARKH	KIDYQRTPARKHTSD	0.3182	6
HLA-DRB1*04:01	143	157	15	LVVMNDTVL	NRGVLVVMNDTVLDG	0.3182	6
HLA-DRB1*04:01	248	262	15	YKTVFDTLA	NLYKTVFDTLATAAK	0.3198	6
HLA-DRB1*04:01	250	264	15	FDTLATAAK	YKTVFDTLATAAKNG	0.3136	6.10
HLA-DRB1*04:01	219	233	15	YANASDLPA	NYANASDLPAKALVD	0.3111	6.20
HLA-DRB1*04:01	92	106	15	YFLDLTVKC	MEETAYFLDLTVKCD	0.3042	6.30
HLA-DRB1*04:01	124	138	15	FNLYNAVVT	DGPFNLYNAVVTAAD	0.2875	6.70
HLA-DRB1*04:01	184	198	15	IDYQRTPAR	NGKIDYQRTPARKHT	0.2892	6.70
HLA-DRB1*04:01	146	160	15	VVMNDTVLD	VLVVMNDTVLDGRDV	0.2727	7
HLA-DRB1*04:01	236	250	15	IVSAGVGNG	YDGIVSAGVGNGNLY	0.2740	7
HLA-DRB1*04:01	50	64	15	VVNIGSQDM	GEQVVNIGSQDMNDD	0.2699	7.10
HLA-DRB1*04:01	185	199	15	YQRTPARKH	GKIDYQRTPARKHTS	0.2658	7.20
HLA-DRB1*04:01	80	94	15	FVITHGTDT	TDGFVITHGTDTMEE	0.2580	7.40
HLA-DRB1*04:01	306	320	15	LTQTKDPQQ	LQLALTQTKDPQQIQ	0.2581	7.40
HLA-DRB1*04:01	131	145	15	VVTAADKAS	NAVVTAADKASANRG	0.2562	7.50
HLA-DRB1*04:01	234	248	15	IVSAGVGNG	AGYDGIVSAGVGNGN	0.2386	8
HLA-DRB1*04:01	235	249	15	IVSAGVGNG	GYDGIVSAGVGNGNL	0.2341	8.20
HLA-DRB1*04:01	1	15	15	ITILATGGT	LPNITILATGGTIAG	0.2204	8.70
HLA-DRB1*04:01	113	127	15	MRPSTSMSA	GAMRPSTSMSADGPF	0.2217	8.70
HLA-DRB1*04:01	183	197	15	IDYQRTPAR	HNGKIDYQRTPARKH	0.2175	8.90
HLA-DRB1*04:01	4	18	15	LATGGTIAG	ITILATGGTIAGGGD	0.1885	9.80
HLA-DRB1*04:01	216	230	15	YANASDLPA	IVYNYANASDLPAKA	0.9472	0.08
HLA-DRB1*04:01	217	231	15	YANASDLPA	VYNYANASDLPAKAL	0.9323	0.13
HLA-DRB1*04:01	215	229	15	YANASDLPA	GIVYNYANASDLPAK	0.8847	0.26
HLA-DRB1*04:01	127	141	15	YNAVVTAAD	FNLYNAVVTAADKAS	0.8027	0.71
HLA-DRB1*04:01	288	302	15	FVASGTLNP	KYGFVASGTLNPQKA	0.8029	0.71
HLA-DRB1*04:01	218	232	15	YANASDLPA	YNYANASDLPAKALV	0.8003	0.74
HLA-DRB1*04:01	126	140	15	YNAVVTAAD	PFNLYNAVVTAADKA	0.7955	0.77
HLA-DRB1*04:01	213	227	15	IVYNYANAS	KVGIVYNYANASDLP	0.7450	1.10
HLA-DRB1*04:01	39	53	15	LKDIANVKG	VPQLKDIANVKGEQV	0.7472	1.10
HLA-DRB1*04:01	94	108	15	YFLDLTVKC	ETAYFLDLTVKCDKP	0.7500	1.10
HLA-DRB1*04:01	287	301	15	FVASGTLNP	AKYGFVASGTLNPQK	0.7316	1.20
HLA-DRB1*04:01	247	261	15	YKTVFDTLA	GNLYKTVFDTLATAA	0.7192	1.30
HLA-DRB1*04:01	38	52	15	LKDIANVKG	AVPQLKDIANVKGEQ	0.7237	1.30
HLA-DRB1*04:01	128	142	15	YNAVVTAAD	NLYNAVVTAADKASA	0.6849	1.60
HLA-DRB1*04:01	212	226	15	IVYNYANAS	PKVGIVYNYANASDL	0.6349	1.80
HLA-DRB1*04:01	246	260	15	YKTVFDTLA	NGNLYKTVFDTLATA	0.6196	1.90
HLA-DRB1*04:01	125	139	15	YNAVVTAAD	GPFNLYNAVVTAADK	0.6279	1.90
HLA-DRB1*07:01	126	140	15	YNAVVTAAD	PFNLYNAVVTAADKA	0.5599	2
HLA-DRB1*07:01	112	126	15	MRPSTSMSA	VGAMRPSTSMSADGP	0.5489	2.10
HLA-DRB1*07:01	156	170	15	VTKTNTTDV	DGRDVTKTNTTDVAT	0.5500	2.10
HLA-DRB1*07:01	175	189	15	LGYIHNGKI	NYGPLGYIHNGKIDY	0.5381	2.20
HLA-DRB1*07:01	157	171	15	VTKTNTTDV	GRDVTKTNTTDVATF	0.5438	2.20
HLA-DRB1*07:01	186	200	15	YQRTPARKH	KIDYQRTPARKHTSD	0.5350	2.30
HLA-DRB1*07:01	234	248	15	YDGIVSAGV	AGYDGIVSAGVGNGN	0.5025	2.60
HLA-DRB1*07:01	174	188	15	LGYIHNGKI	VNYGPLGYIHNGKID	0.4812	2.80
HLA-DRB1*07:01	59	73	15	VWLTLAKKI	QDMNDDVWLTLAKKI	0.4612	3
HLA-DRB1*07:01	77	91	15	FVITHGTDT	CDKTDGFVITHGTDT	0.4655	3
HLA-DRB1*07:01	185	199	15	YQRTPARKH	GKIDYQRTPARKHTS	0.4505	3.10
HLA-DRB1*07:01	125	139	15	YNAVVTAAD	GPFNLYNAVVTAADK	0.4510	3.10
HLA-DRB1*07:01	111	125	15	MRPSTSMSA	MVGAMRPSTSMSADG	0.4466	3.20
HLA-DRB1*07:01	3	17	15	ILATGGTIA	NITILATGGTIAGGG	0.4383	3.30
HLA-DRB1*07:01	155	169	15	VTKTNTTDV	LDGRDVTKTNTTDVA	0.4384	3.30
HLA-DRB1*07:01	124	138	15	FNLYNAVVT	DGPFNLYNAVVTAAD	0.4412	3.30
HLA-DRB1*07:01	128	142	15	YNAVVTAAD	NLYNAVVTAADKASA	0.4440	3.30
HLA-DRB1*07:01	262	276	15	TAVVRSSRV	KNGTAVVRSSRVPTG	0.4306	3.40
HLA-DRB1*07:01	39	53	15	IANVKGEQV	VPQLKDIANVKGEQV	0.4160	3.60
HLA-DRB1*07:01	50	64	15	VVNIGSQDM	GEQVVNIGSQDMNDD	0.4003	3.70
HLA-DRB1*07:01	198	212	15	FDVSKLNEL	TSDTPFDVSKLNELP	0.4104	3.70
HLA-DRB1*07:01	288	302	15	FVASGTLNP	KYGFVASGTLNPQKA	0.3899	3.90
HLA-DRB1*07:01	261	275	15	TAVVRSSRV	AKNGTAVVRSSRVPT	0.3802	4
HLA-DRB1*07:01	184	198	15	YQRTPARKH	NGKIDYQRTPARKHT	0.3818	4
HLA-DRB1*07:01	212	226	15	YNYANASDL	PKVGIVYNYANASDL	0.3848	4
HLA-DRB1*07:01	2	16	15	ILATGGTIA	PNITILATGGTIAGG	0.3727	4.10
HLA-DRB1*07:01	177	191	15	LGYIHNGKI	GPLGYIHNGKIDYQR	0.3558	4.30
HLA-DRB1*07:01	283	297	15	YGFVASGTL	EVDDAKYGFVASGTL	0.3598	4.30
HLA-DRB1*07:01	110	124	15	MRPSTSMSA	VMVGAMRPSTSMSAD	0.3189	5.10
HLA-DRB1*07:01	123	137	15	FNLYNAVVT	ADGPFNLYNAVVTAA	0.3081	5.40
HLA-DRB1*07:01	260	274	15	TAVVRSSRV	AAKNGTAVVRSSRVP	0.3033	5.50
HLA-DRB1*07:01	49	63	15	VVNIGSQDM	KGEQVVNIGSQDMND	0.3034	5.50
HLA-DRB1*07:01	164	178	15	VATFKSVNY	NTTDVATFKSVNYGP	0.3055	5.50
HLA-DRB1*07:01	230	244	15	YDGIVSAGV	ALVDAGYDGIVSAGV	0.2906	5.80
HLA-DRB1*07:01	217	231	15	YANASDLPA	VYNYANASDLPAKAL	0.2809	6.10
HLA-DRB1*07:01	201	215	15	FDVSKLNEL	TPFDVSKLNELPKVG	0.2772	6.20
HLA-DRB1*07:01	165	179	15	VATFKSVNY	TTDVATFKSVNYGPL	0.2775	6.20
HLA-DRB1*07:01	113	127	15	MRPSTSMSA	GAMRPSTSMSADGPF	0.2728	6.30
HLA-DRB1*07:01	187	201	15	YQRTPARKH	IDYQRTPARKHTSDT	0.2506	6.90
HLA-DRB1*07:01	1	15	15	ILATGGTIA	LPNITILATGGTIAG	0.2406	7.20
HLA-DRB1*07:01	158	172	15	VTKTNTTDV	RDVTKTNTTDVATFK	0.2322	7.50
HLA-DRB1*07:01	211	225	15	IVYNYANAS	LPKVGIVYNYANASD	0.2274	7.70
HLA-DRB1*07:01	250	264	15	VFDTLATAA	YKTVFDTLATAAKNG	0.2140	8.30
HLA-DRB1*07:01	122	136	15	FNLYNAVVT	SADGPFNLYNAVVTA	0.2086	8.40
HLA-DRB1*07:01	183	197	15	YQRTPARKH	HNGKIDYQRTPARKH	0.2105	8.40
HLA-DRB1*07:01	166	180	15	FKSVNYGPL	TDVATFKSVNYGPLG	0.2061	8.50
HLA-DRB1*07:01	167	181	15	FKSVNYGPL	DVATFKSVNYGPLGY	0.2075	8.50
HLA-DRB1*07:01	168	182	15	FKSVNYGPL	VATFKSVNYGPLGYI	0.1894	9
HLA-DRB1*07:01	64	78	15	VWLTLAKKI	DVWLTLAKKINTDCD	0.1903	9
HLA-DRB1*07:01	249	263	15	VFDTLATAA	LYKTVFDTLATAAKN	0.1705	9.80
HLA-DRB1*07:01	163	177	15	VATFKSVNY	TNTTDVATFKSVNYG	0.1713	9.80
HLA-DRB1*07:01	286	300	15	YGFVASGTL	DAKYGFVASGTLNPQ	0.9173	0.14
HLA-DRB1*07:01	285	299	15	YGFVASGTL	DDAKYGFVASGTLNP	0.8867	0.19
HLA-DRB1*07:01	215	229	15	YNYANASDL	GIVYNYANASDLPAK	0.8794	0.21
HLA-DRB1*07:01	62	76	15	VWLTLAKKI	NDDVWLTLAKKINTD	0.8841	0.21
HLA-DRB1*07:01	80	94	15	FVITHGTDT	TDGFVITHGTDTMEE	0.8321	0.35
HLA-DRB1*07:01	61	75	15	VWLTLAKKI	MNDDVWLTLAKKINT	0.8302	0.36
HLA-DRB1*07:01	233	247	15	YDGIVSAGV	DAGYDGIVSAGVGNG	0.8038	0.45
HLA-DRB1*07:01	41	55	15	IANVKGEQV	QLKDIANVKGEQVVN	0.8054	0.45
HLA-DRB1*07:01	214	228	15	YNYANASDL	VGIVYNYANASDLPA	0.8104	0.45
HLA-DRB1*07:01	79	93	15	FVITHGTDT	KTDGFVITHGTDTME	0.7831	0.57
HLA-DRB1*07:01	42	56	15	IANVKGEQV	LKDIANVKGEQVVNI	0.7817	0.58
HLA-DRB1*07:01	60	74	15	VWLTLAKKI	DMNDDVWLTLAKKIN	0.7688	0.63
HLA-DRB1*07:01	232	246	15	YDGIVSAGV	VDAGYDGIVSAGVGN	0.7627	0.69
HLA-DRB1*07:01	284	298	15	YGFVASGTL	VDDAKYGFVASGTLN	0.7529	0.75
HLA-DRB1*07:01	213	227	15	YNYANASDL	KVGIVYNYANASDLP	0.7227	0.90
HLA-DRB1*07:01	287	301	15	YGFVASGTL	AKYGFVASGTLNPQK	0.6942	1.10
HLA-DRB1*07:01	40	54	15	IANVKGEQV	PQLKDIANVKGEQVV	0.6984	1.10
HLA-DRB1*07:01	63	77	15	VWLTLAKKI	DDVWLTLAKKINTDC	0.6777	1.20
HLA-DRB1*07:01	78	92	15	FVITHGTDT	DKTDGFVITHGTDTM	0.6561	1.30
HLA-DRB1*07:01	231	245	15	YDGIVSAGV	LVDAGYDGIVSAGVG	0.6430	1.40
HLA-DRB1*07:01	216	230	15	YNYANASDL	IVYNYANASDLPAKA	0.6214	1.60
HLA-DRB1*07:01	43	57	15	IANVKGEQV	KDIANVKGEQVVNIG	0.6232	1.60
HLA-DRB1*07:01	127	141	15	YNAVVTAAD	FNLYNAVVTAADKAS	0.6013	1.70
HLA-DRB1*07:01	199	213	15	FDVSKLNEL	SDTPFDVSKLNELPK	0.5841	1.80
HLA-DRB1*07:01	200	214	15	FDVSKLNEL	DTPFDVSKLNELPKV	0.5878	1.80
HLA-DRB1*07:01	176	190	15	LGYIHNGKI	YGPLGYIHNGKIDYQ	0.5980	1.80
HLA-DRB1*07:01	81	95	15	FVITHGTDT	DGFVITHGTDTMEET	0.5677	1.90
HLA-DRB1*08:01	130	144	15	VTAADKASA	YNAVVTAADKASANR	0.5783	2.60
HLA-DRB1*08:01	33	47	15	VNAVPQLKD	ENLVNAVPQLKDIAN	0.5539	2.90
HLA-DRB1*08:01	129	143	15	VTAADKASA	LYNAVVTAADKASAN	0.5104	3.40
HLA-DRB1*08:01	61	75	15	WLTLAKKIN	MNDDVWLTLAKKINT	0.5008	3.50
HLA-DRB1*08:01	63	77	15	WLTLAKKIN	DDVWLTLAKKINTDC	0.4829	3.80
HLA-DRB1*08:01	32	46	15	VNAVPQLKD	VENLVNAVPQLKDIA	0.4737	4
HLA-DRB1*08:01	22	36	15	YTAGKVGVE	KSNYTAGKVGVENLV	0.4112	5
HLA-DRB1*08:01	145	159	15	VVMNDTVLD	GVLVVMNDTVLDGRD	0.3979	5.30
HLA-DRB1*08:01	21	35	15	YTAGKVGVE	TKSNYTAGKVGVENL	0.3889	5.50
HLA-DRB1*08:01	288	302	15	FVASGTLNP	KYGFVASGTLNPQKA	0.3702	5.80
HLA-DRB1*08:01	132	146	15	VTAADKASA	AVVTAADKASANRGV	0.3398	6.60
HLA-DRB1*08:01	20	34	15	YTAGKVGVE	ATKSNYTAGKVGVEN	0.3370	6.70
HLA-DRB1*08:01	213	227	15	IVYNYANAS	KVGIVYNYANASDLP	0.3291	6.90
HLA-DRB1*08:01	124	138	15	YNAVVTAAD	DGPFNLYNAVVTAAD	0.3121	7.50
HLA-DRB1*08:01	287	301	15	FVASGTLNP	AKYGFVASGTLNPQK	0.2990	7.90
HLA-DRB1*08:01	144	158	15	VVMNDTVLD	RGVLVVMNDTVLDGR	0.2950	8.10
HLA-DRB1*08:01	31	45	15	VNAVPQLKD	GVENLVNAVPQLKDI	0.2733	8.80
HLA-DRB1*08:01	167	181	15	FKSVNYGPL	DVATFKSVNYGPLGY	0.2692	9
HLA-DRB1*08:01	216	230	15	YANASDLPA	IVYNYANASDLPAKA	0.2658	9.20
HLA-DRB1*08:01	177	191	15	YIHNGKIDY	GPLGYIHNGKIDYQR	0.2597	9.50
HLA-DRB1*08:01	264	278	15	VVRSSRVPT	GTAVVRSSRVPTGAT	0.2555	9.70
HLA-DRB1*08:01	215	229	15	YNYANASDL	GIVYNYANASDLPAK	0.2537	9.80
HLA-DRB1*08:01	178	192	15	YIHNGKIDY	PLGYIHNGKIDYQRT	0.2538	9.80
HLA-DRB1*08:01	127	141	15	YNAVVTAAD	FNLYNAVVTAADKAS	0.8911	0.22
HLA-DRB1*08:01	126	140	15	YNAVVTAAD	PFNLYNAVVTAADKA	0.8533	0.36
HLA-DRB1*08:01	128	142	15	YNAVVTAAD	NLYNAVVTAADKASA	0.8251	0.49
HLA-DRB1*08:01	125	139	15	YNAVVTAAD	GPFNLYNAVVTAADK	0.7295	1.10
HLA-DRB1*08:01	62	76	15	WLTLAKKIN	NDDVWLTLAKKINTD	0.7016	1.40
HLA-DRB1*08:01	131	145	15	VTAADKASA	NAVVTAADKASANRG	0.6457	1.80
HLA-DRB1*11:01	63	77	15	WLTLAKKIN	DDVWLTLAKKINTDC	0.6198	2.30
HLA-DRB1*11:01	132	146	15	VTAADKASA	AVVTAADKASANRGV	0.5998	2.50
HLA-DRB1*11:01	61	75	15	WLTLAKKIN	MNDDVWLTLAKKINT	0.5623	2.80
HLA-DRB1*11:01	264	278	15	VVRSSRVPT	GTAVVRSSRVPTGAT	0.5641	2.80
HLA-DRB1*11:01	129	143	15	VTAADKASA	LYNAVVTAADKASAN	0.5132	3.30
HLA-DRB1*11:01	263	277	15	VVRSSRVPT	NGTAVVRSSRVPTGA	0.4939	3.50
HLA-DRB1*11:01	178	192	15	YIHNGKIDY	PLGYIHNGKIDYQRT	0.4735	3.80
HLA-DRB1*11:01	213	227	15	IVYNYANAS	KVGIVYNYANASDLP	0.4542	4
HLA-DRB1*11:01	177	191	15	YIHNGKIDY	GPLGYIHNGKIDYQR	0.4297	4.40
HLA-DRB1*11:01	64	78	15	LTLAKKINT	DVWLTLAKKINTDCD	0.3925	4.90
HLA-DRB1*11:01	288	302	15	FVASGTLNP	KYGFVASGTLNPQKA	0.3661	5.20
HLA-DRB1*11:01	127	141	15	YNAVVTAAD	FNLYNAVVTAADKAS	0.3672	5.20
HLA-DRB1*11:01	212	226	15	IVYNYANAS	PKVGIVYNYANASDL	0.3334	5.80
HLA-DRB1*11:01	186	200	15	YQRTPARKH	KIDYQRTPARKHTSD	0.3036	6.30
HLA-DRB1*11:01	126	140	15	YNAVVTAAD	PFNLYNAVVTAADKA	0.2872	6.70
HLA-DRB1*11:01	216	230	15	YANASDLPA	IVYNYANASDLPAKA	0.2561	7.30
HLA-DRB1*11:01	39	53	15	LKDIANVKG	VPQLKDIANVKGEQV	0.2566	7.30
HLA-DRB1*11:01	211	225	15	IVYNYANAS	LPKVGIVYNYANASD	0.2587	7.30
HLA-DRB1*11:01	262	276	15	VVRSSRVPT	KNGTAVVRSSRVPTG	0.2592	7.30
HLA-DRB1*11:01	287	301	15	FVASGTLNP	AKYGFVASGTLNPQK	0.2543	7.40
HLA-DRB1*11:01	128	142	15	YNAVVTAAD	NLYNAVVTAADKASA	0.2448	7.70
HLA-DRB1*11:01	176	190	15	YIHNGKIDY	YGPLGYIHNGKIDYQ	0.2464	7.70
HLA-DRB1*11:01	185	199	15	YQRTPARKH	GKIDYQRTPARKHTS	0.2289	8.10
HLA-DRB1*11:01	251	265	15	FDTLATAAK	KTVFDTLATAAKNGT	0.2291	8.10
HLA-DRB1*11:01	217	231	15	YANASDLPA	VYNYANASDLPAKAL	0.2257	8.20
HLA-DRB1*11:01	38	52	15	LKDIANVKG	AVPQLKDIANVKGEQ	0.2186	8.50
HLA-DRB1*11:01	265	279	15	VVRSSRVPT	TAVVRSSRVPTGATT	0.2195	8.50
HLA-DRB1*11:01	254	268	15	LATAAKNGT	FDTLATAAKNGTAVV	0.2093	8.80
HLA-DRB1*11:01	205	219	15	LNELPKVGI	VSKLNELPKVGIVYN	0.1994	9.20
HLA-DRB1*11:01	250	264	15	FDTLATAAK	YKTVFDTLATAAKNG	0.1936	9.40
HLA-DRB1*11:01	1	15	15	ITILATGGT	LPNITILATGGTIAG	0.1945	9.40
HLA-DRB1*11:01	131	145	15	VTAADKASA	NAVVTAADKASANRG	0.8618	0.60
HLA-DRB1*11:01	130	144	15	VTAADKASA	YNAVVTAADKASANR	0.7981	0.88
HLA-DRB1*11:01	62	76	15	WLTLAKKIN	NDDVWLTLAKKINTD	0.7967	0.89
HLA-DRB1*13:01	184	198	15	IDYQRTPAR	NGKIDYQRTPARKHT	0.6355	2.10
HLA-DRB1*13:01	130	144	15	VTAADKASA	YNAVVTAADKASANR	0.6048	2.30
HLA-DRB1*13:01	213	227	15	IVYNYANAS	KVGIVYNYANASDLP	0.5847	2.50
HLA-DRB1*13:01	183	197	15	IDYQRTPAR	HNGKIDYQRTPARKH	0.5884	2.50
HLA-DRB1*13:01	264	278	15	VVRSSRVPT	GTAVVRSSRVPTGAT	0.5300	3
HLA-DRB1*13:01	164	178	15	VATFKSVNY	NTTDVATFKSVNYGP	0.4862	3.60
HLA-DRB1*13:01	212	226	15	IVYNYANAS	PKVGIVYNYANASDL	0.4700	3.90
HLA-DRB1*13:01	165	179	15	VATFKSVNY	TTDVATFKSVNYGPL	0.4526	4.20
HLA-DRB1*13:01	263	277	15	VVRSSRVPT	NGTAVVRSSRVPTGA	0.4542	4.20
HLA-DRB1*13:01	182	196	15	IDYQRTPAR	IHNGKIDYQRTPARK	0.4424	4.40
HLA-DRB1*13:01	211	225	15	IVYNYANAS	LPKVGIVYNYANASD	0.4057	5.10
HLA-DRB1*13:01	185	199	15	IDYQRTPAR	GKIDYQRTPARKHTS	0.3855	5.50
HLA-DRB1*13:01	132	146	15	VTAADKASA	AVVTAADKASANRGV	0.3866	5.50
HLA-DRB1*13:01	129	143	15	VTAADKASA	LYNAVVTAADKASAN	0.3091	7.50
HLA-DRB1*13:01	178	192	15	YIHNGKIDY	PLGYIHNGKIDYQRT	0.2919	8.10
HLA-DRB1*13:01	214	228	15	IVYNYANAS	VGIVYNYANASDLPA	0.2871	8.20
HLA-DRB1*13:01	205	219	15	LNELPKVGI	VSKLNELPKVGIVYN	0.2696	8.80
HLA-DRB1*13:01	177	191	15	YIHNGKIDY	GPLGYIHNGKIDYQR	0.2708	8.80
HLA-DRB1*13:01	163	177	15	VATFKSVNY	TNTTDVATFKSVNYG	0.2676	8.90
HLA-DRB1*13:01	262	276	15	VVRSSRVPT	KNGTAVVRSSRVPTG	0.2394	9.70
HLA-DRB1*13:01	176	190	15	LGYIHNGKI	YGPLGYIHNGKIDYQ	0.2369	9.80
HLA-DRB1*13:01	265	279	15	VVRSSRVPT	TAVVRSSRVPTGATT	0.2356	9.90
HLA-DRB1*13:01	131	145	15	VTAADKASA	NAVVTAADKASANRG	0.7100	1.40
HLA-DRB1*15:01	43	57	15	IANVKGEQV	KDIANVKGEQVVNIG	0.4956	2.20
HLA-DRB1*15:01	166	180	15	VATFKSVNY	TDVATFKSVNYGPLG	0.4354	2.90
HLA-DRB1*15:01	177	191	15	LGYIHNGKI	GPLGYIHNGKIDYQR	0.4379	2.90
HLA-DRB1*15:01	40	54	15	IANVKGEQV	PQLKDIANVKGEQVV	0.4297	3
HLA-DRB1*15:01	125	139	15	FNLYNAVVT	GPFNLYNAVVTAADK	0.4130	3.20
HLA-DRB1*15:01	212	226	15	IVYNYANAS	PKVGIVYNYANASDL	0.4027	3.30
HLA-DRB1*15:01	50	64	15	VVNIGSQDM	GEQVVNIGSQDMNDD	0.3782	3.60
HLA-DRB1*15:01	39	53	15	LKDIANVKG	VPQLKDIANVKGEQV	0.3851	3.60
HLA-DRB1*15:01	122	136	15	FNLYNAVVT	SADGPFNLYNAVVTA	0.3857	3.60
HLA-DRB1*15:01	211	225	15	IVYNYANAS	LPKVGIVYNYANASD	0.3441	4.10
HLA-DRB1*15:01	142	156	15	LVVMNDTVL	ANRGVLVVMNDTVLD	0.3361	4.20
HLA-DRB1*15:01	174	188	15	LGYIHNGKI	VNYGPLGYIHNGKID	0.3366	4.20
HLA-DRB1*15:01	145	159	15	LVVMNDTVL	GVLVVMNDTVLDGRD	0.3302	4.30
HLA-DRB1*15:01	38	52	15	LKDIANVKG	AVPQLKDIANVKGEQ	0.3194	4.50
HLA-DRB1*15:01	215	229	15	VYNYANASD	GIVYNYANASDLPAK	0.3086	4.80
HLA-DRB1*15:01	49	63	15	VVNIGSQDM	KGEQVVNIGSQDMND	0.2652	5.80
HLA-DRB1*15:01	293	307	15	LNPQKARVL	ASGTLNPQKARVLLQ	0.2556	6
HLA-DRB1*15:01	294	308	15	LNPQKARVL	SGTLNPQKARVLLQL	0.2411	6.40
HLA-DRB1*15:01	3	17	15	ILATGGTIA	NITILATGGTIAGGG	0.2062	7.60
HLA-DRB1*15:01	184	198	15	IDYQRTPAR	NGKIDYQRTPARKHT	0.2043	7.70
HLA-DRB1*15:01	1	15	15	ITILATGGT	LPNITILATGGTIAG	0.1902	8.20
HLA-DRB1*15:01	183	197	15	IDYQRTPAR	HNGKIDYQRTPARKH	0.1805	8.70
HLA-DRB1*15:01	2	16	15	ILATGGTIA	PNITILATGGTIAGG	0.1614	9.60
HLA-DRB1*15:01	62	76	15	VWLTLAKKI	NDDVWLTLAKKINTD	0.1567	9.80
HLA-DRB1*15:01	164	178	15	VATFKSVNY	NTTDVATFKSVNYGP	0.7521	0.70
HLA-DRB1*15:01	165	179	15	VATFKSVNY	TTDVATFKSVNYGPL	0.7278	0.83
HLA-DRB1*15:01	144	158	15	LVVMNDTVL	RGVLVVMNDTVLDGR	0.6783	1.10
HLA-DRB1*15:01	124	138	15	FNLYNAVVT	DGPFNLYNAVVTAAD	0.6864	1.10
HLA-DRB1*15:01	42	56	15	IANVKGEQV	LKDIANVKGEQVVNI	0.6619	1.20
HLA-DRB1*15:01	176	190	15	LGYIHNGKI	YGPLGYIHNGKIDYQ	0.6627	1.20
HLA-DRB1*15:01	41	55	15	IANVKGEQV	QLKDIANVKGEQVVN	0.6404	1.30
HLA-DRB1*15:01	213	227	15	IVYNYANAS	KVGIVYNYANASDLP	0.5545	1.70
HLA-DRB1*15:01	143	157	15	LVVMNDTVL	NRGVLVVMNDTVLDG	0.5637	1.70
HLA-DRB1*15:01	123	137	15	FNLYNAVVT	ADGPFNLYNAVVTAA	0.5671	1.70
HLA-DRB1*15:01	175	189	15	LGYIHNGKI	NYGPLGYIHNGKIDY	0.5384	1.80
HLA-DRB1*15:01	163	177	15	VATFKSVNY	TNTTDVATFKSVNYG	0.5386	1.80
HLA-DRB1*15:01	214	228	15	VYNYANASD	VGIVYNYANASDLPA	0.5182	2

## Sheet: D. chrysanthemi
Predicted Immunogenic T-cell Epitope for D. chysanthemi L-asparaginase. Selected epitopes presented a percentile rank < 2 (“strong binder”) and < 10 (“weak binder”)
Allele	Start	End	Length	Core Peptide	Peptide	Score	Rank
HLA-DRB1*01:01	243	257	15	YAGMGAGSV	IVYAGMGAGSVSKRG	0.6395	2.20
HLA-DRB1*01:01	41	55	15	LKTLANIKG	VPELKTLANIKGEQV	0.6245	2.30
HLA-DRB1*01:01	265	279	15	IVVVRSSRT	ESKGIVVVRSSRTGS	0.6140	2.40
HLA-DRB1*01:01	40	54	15	LKTLANIKG	AVPELKTLANIKGEQ	0.5853	2.60
HLA-DRB1*01:01	98	112	15	YFLNLTVKS	ESPYFLNLTVKSDKP	0.5743	2.70
HLA-DRB1*01:01	117	131	15	MRPATAISA	AAMRPATAISADGPM	0.5606	2.80
HLA-DRB1*01:01	3	17	15	VILATGGTI	PNIVILATGGTIAGS	0.5661	2.80
HLA-DRB1*01:01	45	59	15	LANIKGEQV	KTLANIKGEQVASIG	0.5518	2.90
HLA-DRB1*01:01	208	222	15	VDKLPAVDI	DVTNVDKLPAVDIIY	0.5412	3
HLA-DRB1*01:01	42	56	15	LANIKGEQV	PELKTLANIKGEQVA	0.5103	3.30
HLA-DRB1*01:01	240	254	15	YAGMGAGSV	VKGIVYAGMGAGSVS	0.5019	3.40
HLA-DRB1*01:01	2	16	15	VILATGGTI	LPNIVILATGGTIAG	0.4676	3.60
HLA-DRB1*01:01	258	272	15	IRKAESKGI	DAGIRKAESKGIVVV	0.4351	3.90
HLA-DRB1*01:01	114	128	15	MRPATAISA	VFVAAMRPATAISAD	0.4356	3.90
HLA-DRB1*01:01	267	281	15	IVVVRSSRT	KGIVVVRSSRTGSGI	0.4314	4
HLA-DRB1*01:01	113	127	15	VAAMRPATA	VVFVAAMRPATAISA	0.4207	4.10
HLA-DRB1*01:01	4	18	15	ILATGGTIA	NIVILATGGTIAGSA	0.4092	4.30
HLA-DRB1*01:01	97	111	15	YFLNLTVKS	DESPYFLNLTVKSDK	0.4065	4.40
HLA-DRB1*01:01	210	224	15	VDKLPAVDI	TNVDKLPAVDIIYGY	0.3985	4.50
HLA-DRB1*01:01	257	271	15	IRKAESKGI	GDAGIRKAESKGIVV	0.3744	4.90
HLA-DRB1*01:01	264	278	15	IVVVRSSRT	AESKGIVVVRSSRTG	0.3615	5.10
HLA-DRB1*01:01	148	162	15	LVVLNDRIG	RGVLVVLNDRIGSAR	0.3508	5.30
HLA-DRB1*01:01	207	221	15	VDKLPAVDI	FDVTNVDKLPAVDII	0.3336	5.60
HLA-DRB1*01:01	39	53	15	LKTLANIKG	QAVPELKTLANIKGE	0.3202	5.80
HLA-DRB1*01:01	112	126	15	VAAMRPATA	PVVFVAAMRPATAIS	0.3093	6
HLA-DRB1*01:01	227	241	15	YMYDASIKH	DPEYMYDASIKHGVK	0.3110	6
HLA-DRB1*01:01	99	113	15	YFLNLTVKS	SPYFLNLTVKSDKPV	0.2760	6.80
HLA-DRB1*01:01	147	161	15	LVVLNDRIG	GRGVLVVLNDRIGSA	0.2685	7
HLA-DRB1*01:01	1	15	15	IVILATGGT	NLPNIVILATGGTIA	0.2377	7.70
HLA-DRB1*01:01	110	124	15	VVFVAAMRP	DKPVVFVAAMRPATA	0.2181	8.20
HLA-DRB1*01:01	84	98	15	VVITHGTDT	VDGVVITHGTDTLDE	0.2104	8.40
HLA-DRB1*01:01	128	142	15	MNLYGAVKV	DGPMNLYGAVKVAAD	0.2119	8.40
HLA-DRB1*01:01	256	270	15	IRKAESKGI	RGDAGIRKAESKGIV	0.1963	8.90
HLA-DRB1*01:01	52	66	15	VASIGSENM	GEQVASIGSENMTSD	0.1860	9.20
HLA-DRB1*01:01	160	174	15	ISKTNASTL	SARFISKTNASTLDT	0.1839	9.30
HLA-DRB1*01:01	226	240	15	YMYDASIKH	DDPEYMYDASIKHGV	0.1760	9.60
HLA-DRB1*01:01	47	61	15	IKGEQVASI	LANIKGEQVASIGSE	0.1699	9.80
HLA-DRB1*01:01	11	25	15	IAGSAAANT	GGTIAGSAAANTQTT	0.1717	9.80
HLA-DRB1*01:01	242	256	15	YAGMGAGSV	GIVYAGMGAGSVSKR	0.9106	0.40
HLA-DRB1*01:01	241	255	15	YAGMGAGSV	KGIVYAGMGAGSVSK	0.8277	0.80
HLA-DRB1*01:01	116	130	15	MRPATAISA	VAAMRPATAISADGP	0.8122	0.86
HLA-DRB1*01:01	266	280	15	IVVVRSSRT	SKGIVVVRSSRTGSG	0.7415	1.40
HLA-DRB1*01:01	44	58	15	LANIKGEQV	LKTLANIKGEQVASI	0.7512	1.40
HLA-DRB1*01:01	43	57	15	LANIKGEQV	ELKTLANIKGEQVAS	0.7355	1.50
HLA-DRB1*01:01	209	223	15	VDKLPAVDI	VTNVDKLPAVDIIYG	0.6936	1.70
HLA-DRB1*01:01	115	129	15	MRPATAISA	FVAAMRPATAISADG	0.6849	1.80
HLA-DRB1*03:01	105	119	15	VKSDKPVVF	LTVKSDKPVVFVAAM	0.5853	2.10
HLA-DRB1*03:01	121	135	15	ISADGPMNL	PATAISADGPMNLYG	0.5716	2.20
HLA-DRB1*03:01	181	195	15	IIGDKIYYQ	GYLGVIIGDKIYYQT	0.5407	2.30
HLA-DRB1*03:01	227	241	15	YMYDASIKH	DPEYMYDASIKHGVK	0.5121	2.50
HLA-DRB1*03:01	184	198	15	IIGDKIYYQ	GVIIGDKIYYQTRLD	0.4992	2.60
HLA-DRB1*03:01	149	163	15	VVLNDRIGS	GVLVVLNDRIGSARF	0.4996	2.60
HLA-DRB1*03:01	148	162	15	VVLNDRIGS	RGVLVVLNDRIGSAR	0.4832	2.70
HLA-DRB1*03:01	226	240	15	YMYDASIKH	DDPEYMYDASIKHGV	0.4244	3.30
HLA-DRB1*03:01	120	134	15	ISADGPMNL	RPATAISADGPMNLY	0.3813	3.70
HLA-DRB1*03:01	123	137	15	ISADGPMNL	TAISADGPMNLYGAV	0.3883	3.70
HLA-DRB1*03:01	188	202	15	IYYQTRLDK	GDKIYYQTRLDKVHT	0.3673	3.90
HLA-DRB1*03:01	187	201	15	IYYQTRLDK	IGDKIYYQTRLDKVH	0.3430	4.20
HLA-DRB1*03:01	150	164	15	VLNDRIGSA	VLVVLNDRIGSARFI	0.3395	4.30
HLA-DRB1*03:01	225	239	15	YMYDASIKH	QDDPEYMYDASIKHG	0.3290	4.40
HLA-DRB1*03:01	60	74	15	MTSDVLLTL	SENMTSDVLLTLSKR	0.3222	4.50
HLA-DRB1*03:01	221	235	15	YQDDPEYMY	IYGYQDDPEYMYDAS	0.3071	4.80
HLA-DRB1*03:01	147	161	15	VVLNDRIGS	GRGVLVVLNDRIGSA	0.3076	4.80
HLA-DRB1*03:01	228	242	15	YMYDASIKH	PEYMYDASIKHGVKG	0.2803	5.30
HLA-DRB1*03:01	220	234	15	YQDDPEYMY	IIYGYQDDPEYMYDA	0.2688	5.40
HLA-DRB1*03:01	133	147	15	VAADKNSRG	LYGAVKVAADKNSRG	0.2747	5.40
HLA-DRB1*03:01	186	200	15	IYYQTRLDK	IIGDKIYYQTRLDKV	0.2506	5.80
HLA-DRB1*03:01	180	194	15	VIIGDKIYY	EGYLGVIIGDKIYYQ	0.2536	5.80
HLA-DRB1*03:01	106	120	15	VKSDKPVVF	TVKSDKPVVFVAAMR	0.2381	6.10
HLA-DRB1*03:01	101	115	15	VKSDKPVVF	YFLNLTVKSDKPVVF	0.2291	6.40
HLA-DRB1*03:01	138	152	15	VAADKNSRG	KVAADKNSRGRGVLV	0.2272	6.50
HLA-DRB1*03:01	59	73	15	MTSDVLLTL	GSENMTSDVLLTLSK	0.2184	6.70
HLA-DRB1*03:01	285	299	15	LVADSLSPA	DAGQPGLVADSLSPA	0.1919	7.40
HLA-DRB1*03:01	206	220	15	VTNVDKLPA	VFDVTNVDKLPAVDI	0.1876	7.50
HLA-DRB1*03:01	205	219	15	VTNVDKLPA	SVFDVTNVDKLPAVD	0.1795	7.90
HLA-DRB1*03:01	130	144	15	LYGAVKVAA	PMNLYGAVKVAADKN	0.1755	8
HLA-DRB1*03:01	189	203	15	IYYQTRLDK	DKIYYQTRLDKVHTT	0.1703	8.20
HLA-DRB1*03:01	222	236	15	YQDDPEYMY	YGYQDDPEYMYDASI	0.1705	8.20
HLA-DRB1*03:01	219	233	15	YQDDPEYMY	DIIYGYQDDPEYMYD	0.1708	8.20
HLA-DRB1*03:01	290	304	15	LVADSLSPA	GLVADSLSPAKSRIL	0.1648	8.50
HLA-DRB1*03:01	47	61	15	IKGEQVASI	LANIKGEQVASIGSE	0.1516	8.90
HLA-DRB1*03:01	185	199	15	IIGDKIYYQ	VIIGDKIYYQTRLDK	0.1456	9.30
HLA-DRB1*03:01	266	280	15	IVVVRSSRT	SKGIVVVRSSRTGSG	0.1378	9.80
HLA-DRB1*03:01	288	302	15	LVADSLSPA	QPGLVADSLSPAKSR	0.8363	0.62
HLA-DRB1*03:01	104	118	15	VKSDKPVVF	NLTVKSDKPVVFVAA	0.8265	0.67
HLA-DRB1*03:01	136	150	15	VAADKNSRG	AVKVAADKNSRGRGV	0.7975	0.85
HLA-DRB1*03:01	103	117	15	VKSDKPVVF	LNLTVKSDKPVVFVA	0.7754	0.95
HLA-DRB1*03:01	287	301	15	LVADSLSPA	GQPGLVADSLSPAKS	0.7710	0.97
HLA-DRB1*03:01	135	149	15	VAADKNSRG	GAVKVAADKNSRGRG	0.7609	1.10
HLA-DRB1*03:01	182	196	15	IIGDKIYYQ	YLGVIIGDKIYYQTR	0.7262	1.20
HLA-DRB1*03:01	134	148	15	VAADKNSRG	YGAVKVAADKNSRGR	0.6500	1.60
HLA-DRB1*03:01	183	197	15	IIGDKIYYQ	LGVIIGDKIYYQTRL	0.6631	1.60
HLA-DRB1*03:01	286	300	15	LVADSLSPA	AGQPGLVADSLSPAK	0.6413	1.70
HLA-DRB1*03:01	122	136	15	ISADGPMNL	ATAISADGPMNLYGA	0.6479	1.70
HLA-DRB1*03:01	289	303	15	LVADSLSPA	PGLVADSLSPAKSRI	0.6232	1.80
HLA-DRB1*03:01	102	116	15	VKSDKPVVF	FLNLTVKSDKPVVFV	0.6234	1.80
HLA-DRB1*03:01	137	151	15	VAADKNSRG	VKVAADKNSRGRGVL	0.6132	1.90
HLA-DRB1*04:01	39	53	15	LKTLANIKG	QAVPELKTLANIKGE	0.5942	2
HLA-DRB1*04:01	265	279	15	IVVVRSSRT	ESKGIVVVRSSRTGS	0.5991	2
HLA-DRB1*04:01	148	162	15	LVVLNDRIG	RGVLVVLNDRIGSAR	0.5921	2.10
HLA-DRB1*04:01	42	56	15	LKTLANIKG	PELKTLANIKGEQVA	0.5729	2.20
HLA-DRB1*04:01	131	145	15	YGAVKVAAD	MNLYGAVKVAADKNS	0.5317	2.60
HLA-DRB1*04:01	96	110	15	YFLNLTVKS	LDESPYFLNLTVKSD	0.5176	2.80
HLA-DRB1*04:01	147	161	15	LVVLNDRIG	GRGVLVVLNDRIGSA	0.5044	3
HLA-DRB1*04:01	287	301	15	LVADSLSPA	GQPGLVADSLSPAKS	0.4913	3.10
HLA-DRB1*04:01	133	147	15	VAADKNSRG	LYGAVKVAADKNSRG	0.4845	3.20
HLA-DRB1*04:01	116	130	15	MRPATAISA	VAAMRPATAISADGP	0.4570	3.60
HLA-DRB1*04:01	130	144	15	YGAVKVAAD	PMNLYGAVKVAADKN	0.4607	3.60
HLA-DRB1*04:01	194	208	15	LDKVHTTRS	QTRLDKVHTTRSVFD	0.4140	4.10
HLA-DRB1*04:01	264	278	15	IVVVRSSRT	AESKGIVVVRSSRTG	0.3775	4.70
HLA-DRB1*04:01	138	152	15	VAADKNSRG	KVAADKNSRGRGVLV	0.3823	4.70
HLA-DRB1*04:01	132	146	15	YGAVKVAAD	NLYGAVKVAADKNSR	0.3746	4.80
HLA-DRB1*04:01	267	281	15	IVVVRSSRT	KGIVVVRSSRTGSGI	0.3661	5
HLA-DRB1*04:01	146	160	15	LVVLNDRIG	RGRGVLVVLNDRIGS	0.3250	5.90
HLA-DRB1*04:01	115	129	15	MRPATAISA	FVAAMRPATAISADG	0.3212	6
HLA-DRB1*04:01	160	174	15	FISKTNAST	SARFISKTNASTLDT	0.3014	6.40
HLA-DRB1*04:01	2	16	15	IVILATGGT	LPNIVILATGGTIAG	0.2939	6.50
HLA-DRB1*04:01	289	303	15	LVADSLSPA	PGLVADSLSPAKSRI	0.2947	6.50
HLA-DRB1*04:01	204	218	15	FDVTNVDKL	RSVFDVTNVDKLPAV	0.2962	6.50
HLA-DRB1*04:01	286	300	15	LVADSLSPA	AGQPGLVADSLSPAK	0.2872	6.70
HLA-DRB1*04:01	149	163	15	LVVLNDRIG	GVLVVLNDRIGSARF	0.2832	6.80
HLA-DRB1*04:01	203	217	15	FDVTNVDKL	TRSVFDVTNVDKLPA	0.2770	6.90
HLA-DRB1*04:01	224	238	15	YMYDASIKH	YQDDPEYMYDASIKH	0.2788	6.90
HLA-DRB1*04:01	129	143	15	YGAVKVAAD	GPMNLYGAVKVAADK	0.2648	7.20
HLA-DRB1*04:01	159	173	15	FISKTNAST	GSARFISKTNASTLD	0.2654	7.20
HLA-DRB1*04:01	193	207	15	LDKVHTTRS	YQTRLDKVHTTRSVF	0.2595	7.30
HLA-DRB1*04:01	182	196	15	IIGDKIYYQ	YLGVIIGDKIYYQTR	0.2574	7.40
HLA-DRB1*04:01	47	61	15	IKGEQVASI	LANIKGEQVASIGSE	0.2539	7.50
HLA-DRB1*04:01	52	66	15	VASIGSENM	GEQVASIGSENMTSD	0.2480	7.70
HLA-DRB1*04:01	242	256	15	YAGMGAGSV	GIVYAGMGAGSVSKR	0.2207	8.70
HLA-DRB1*04:01	183	197	15	IIGDKIYYQ	LGVIIGDKIYYQTRL	0.2112	9
HLA-DRB1*04:01	117	131	15	MRPATAISA	AAMRPATAISADGPM	0.2080	9.10
HLA-DRB1*04:01	1	15	15	IVILATGGT	NLPNIVILATGGTIA	0.1942	9.60
HLA-DRB1*04:01	100	114	15	FLNLTVKSD	PYFLNLTVKSDKPVV	0.1955	9.60
HLA-DRB1*04:01	3	17	15	IVILATGGT	PNIVILATGGTIAGS	0.1865	9.80
HLA-DRB1*04:01	136	150	15	VAADKNSRG	AVKVAADKNSRGRGV	0.9423	0.09
HLA-DRB1*04:01	227	241	15	YMYDASIKH	DPEYMYDASIKHGVK	0.9437	0.09
HLA-DRB1*04:01	135	149	15	VAADKNSRG	GAVKVAADKNSRGRG	0.9292	0.14
HLA-DRB1*04:01	226	240	15	YMYDASIKH	DDPEYMYDASIKHGV	0.8998	0.20
HLA-DRB1*04:01	98	112	15	YFLNLTVKS	ESPYFLNLTVKSDKP	0.8816	0.26
HLA-DRB1*04:01	134	148	15	VAADKNSRG	YGAVKVAADKNSRGR	0.8753	0.27
HLA-DRB1*04:01	137	151	15	VAADKNSRG	VKVAADKNSRGRGVL	0.8699	0.29
HLA-DRB1*04:01	225	239	15	YMYDASIKH	QDDPEYMYDASIKHG	0.8280	0.49
HLA-DRB1*04:01	41	55	15	LKTLANIKG	VPELKTLANIKGEQV	0.7958	0.77
HLA-DRB1*04:01	97	111	15	YFLNLTVKS	DESPYFLNLTVKSDK	0.7844	0.84
HLA-DRB1*04:01	228	242	15	YMYDASIKH	PEYMYDASIKHGVKG	0.7808	0.86
HLA-DRB1*04:01	40	54	15	LKTLANIKG	AVPELKTLANIKGEQ	0.7806	0.87
HLA-DRB1*04:01	266	280	15	IVVVRSSRT	SKGIVVVRSSRTGSG	0.6985	1.50
HLA-DRB1*04:01	99	113	15	YFLNLTVKS	SPYFLNLTVKSDKPV	0.6481	1.80
HLA-DRB1*04:01	288	302	15	LVADSLSPA	QPGLVADSLSPAKSR	0.6213	1.90
HLA-DRB1*07:01	265	279	15	IVVVRSSRT	ESKGIVVVRSSRTGS	0.5528	2.10
HLA-DRB1*07:01	162	176	15	ISKTNASTL	RFISKTNASTLDTFK	0.5425	2.20
HLA-DRB1*07:01	65	79	15	VLLTLSKRV	SDVLLTLSKRVNELL	0.5312	2.30
HLA-DRB1*07:01	43	57	15	LANIKGEQV	ELKTLANIKGEQVAS	0.5002	2.60
HLA-DRB1*07:01	293	307	15	LSPAKSRIL	ADSLSPAKSRILLML	0.5011	2.60
HLA-DRB1*07:01	3	17	15	VILATGGTI	PNIVILATGGTIAGS	0.4785	2.80
HLA-DRB1*07:01	128	142	15	MNLYGAVKV	DGPMNLYGAVKVAAD	0.4808	2.80
HLA-DRB1*07:01	115	129	15	MRPATAISA	FVAAMRPATAISADG	0.4869	2.80
HLA-DRB1*07:01	264	278	15	IVVVRSSRT	AESKGIVVVRSSRTG	0.4719	2.90
HLA-DRB1*07:01	197	211	15	VHTTRSVFD	LDKVHTTRSVFDVTN	0.4645	3
HLA-DRB1*07:01	44	58	15	LANIKGEQV	LKTLANIKGEQVASI	0.4682	3
HLA-DRB1*07:01	61	75	15	VLLTLSKRV	ENMTSDVLLTLSKRV	0.4497	3.10
HLA-DRB1*07:01	306	320	15	LTKTTNPAV	MLALTKTTNPAVIQD	0.4575	3.10
HLA-DRB1*07:01	202	216	15	FDVTNVDKL	TTRSVFDVTNVDKLP	0.4421	3.30
HLA-DRB1*07:01	2	16	15	VILATGGTI	LPNIVILATGGTIAG	0.4137	3.60
HLA-DRB1*07:01	290	304	15	LSPAKSRIL	GLVADSLSPAKSRIL	0.4110	3.70
HLA-DRB1*07:01	84	98	15	VVITHGTDT	VDGVVITHGTDTLDE	0.3935	3.80
HLA-DRB1*07:01	158	172	15	ISKTNASTL	IGSARFISKTNASTL	0.3915	3.90
HLA-DRB1*07:01	196	210	15	VHTTRSVFD	RLDKVHTTRSVFDVT	0.3834	4
HLA-DRB1*07:01	42	56	15	LANIKGEQV	PELKTLANIKGEQVA	0.3847	4
HLA-DRB1*07:01	114	128	15	MRPATAISA	VFVAAMRPATAISAD	0.3701	4.10
HLA-DRB1*07:01	127	141	15	MNLYGAVKV	ADGPMNLYGAVKVAA	0.3726	4.10
HLA-DRB1*07:01	131	145	15	YGAVKVAAD	MNLYGAVKVAADKNS	0.3746	4.10
HLA-DRB1*07:01	189	203	15	YYQTRLDKV	DKIYYQTRLDKVHTT	0.3765	4.10
HLA-DRB1*07:01	188	202	15	YYQTRLDKV	GDKIYYQTRLDKVHT	0.3587	4.30
HLA-DRB1*07:01	130	144	15	YGAVKVAAD	PMNLYGAVKVAADKN	0.3381	4.60
HLA-DRB1*07:01	4	18	15	ILATGGTIA	NIVILATGGTIAGSA	0.3413	4.60
HLA-DRB1*07:01	305	319	15	LTKTTNPAV	LMLALTKTTNPAVIQ	0.3432	4.60
HLA-DRB1*07:01	129	143	15	MNLYGAVKV	GPMNLYGAVKVAADK	0.3209	5
HLA-DRB1*07:01	83	97	15	VVITHGTDT	DVDGVVITHGTDTLD	0.3172	5.10
HLA-DRB1*07:01	267	281	15	IVVVRSSRT	KGIVVVRSSRTGSGI	0.3182	5.10
HLA-DRB1*07:01	227	241	15	YMYDASIKH	DPEYMYDASIKHGVK	0.3154	5.20
HLA-DRB1*07:01	52	66	15	VASIGSENM	GEQVASIGSENMTSD	0.3099	5.30
HLA-DRB1*07:01	117	131	15	MRPATAISA	AAMRPATAISADGPM	0.3022	5.50
HLA-DRB1*07:01	198	212	15	VHTTRSVFD	DKVHTTRSVFDVTNV	0.3023	5.50
HLA-DRB1*07:01	242	256	15	YAGMGAGSV	GIVYAGMGAGSVSKR	0.2988	5.60
HLA-DRB1*07:01	98	112	15	YFLNLTVKS	ESPYFLNLTVKSDKP	0.3002	5.60
HLA-DRB1*07:01	45	59	15	LANIKGEQV	KTLANIKGEQVASIG	0.2888	5.80
HLA-DRB1*07:01	187	201	15	YYQTRLDKV	IGDKIYYQTRLDKVH	0.2801	6.10
HLA-DRB1*07:01	307	321	15	LTKTTNPAV	LALTKTTNPAVIQDY	0.2813	6.10
HLA-DRB1*07:01	195	209	15	VHTTRSVFD	TRLDKVHTTRSVFDV	0.2738	6.30
HLA-DRB1*07:01	126	140	15	MNLYGAVKV	SADGPMNLYGAVKVA	0.2686	6.50
HLA-DRB1*07:01	205	219	15	FDVTNVDKL	SVFDVTNVDKLPAVD	0.2464	7
HLA-DRB1*07:01	1	15	15	VILATGGTI	NLPNIVILATGGTIA	0.2441	7.10
HLA-DRB1*07:01	241	255	15	YAGMGAGSV	KGIVYAGMGAGSVSK	0.2394	7.30
HLA-DRB1*07:01	304	318	15	LTKTTNPAV	LLMLALTKTTNPAVI	0.2332	7.50
HLA-DRB1*07:01	263	277	15	IVVVRSSRT	KAESKGIVVVRSSRT	0.2287	7.60
HLA-DRB1*07:01	51	65	15	VASIGSENM	KGEQVASIGSENMTS	0.2308	7.60
HLA-DRB1*07:01	226	240	15	YMYDASIKH	DDPEYMYDASIKHGV	0.2274	7.70
HLA-DRB1*07:01	110	124	15	VVFVAAMRP	DKPVVFVAAMRPATA	0.2254	7.80
HLA-DRB1*07:01	11	25	15	IAGSAAANT	GGTIAGSAAANTQTT	0.2135	8.30
HLA-DRB1*07:01	132	146	15	YGAVKVAAD	NLYGAVKVAADKNSR	0.1987	8.70
HLA-DRB1*07:01	97	111	15	YFLNLTVKS	DESPYFLNLTVKSDK	0.1994	8.70
HLA-DRB1*07:01	10	24	15	IAGSAAANT	TGGTIAGSAAANTQT	0.1961	8.80
HLA-DRB1*07:01	294	308	15	LSPAKSRIL	DSLSPAKSRILLMLA	0.1984	8.80
HLA-DRB1*07:01	85	99	15	VVITHGTDT	DGVVITHGTDTLDES	0.1927	8.90
HLA-DRB1*07:01	109	123	15	VVFVAAMRP	SDKPVVFVAAMRPAT	0.1913	9
HLA-DRB1*07:01	225	239	15	YMYDASIKH	QDDPEYMYDASIKHG	0.1706	9.80
HLA-DRB1*07:01	63	77	15	VLLTLSKRV	MTSDVLLTLSKRVNE	0.8900	0.19
HLA-DRB1*07:01	160	174	15	ISKTNASTL	SARFISKTNASTLDT	0.8581	0.28
HLA-DRB1*07:01	257	271	15	IRKAESKGI	GDAGIRKAESKGIVV	0.8392	0.32
HLA-DRB1*07:01	64	78	15	VLLTLSKRV	TSDVLLTLSKRVNEL	0.8409	0.32
HLA-DRB1*07:01	258	272	15	IRKAESKGI	DAGIRKAESKGIVVV	0.8455	0.32
HLA-DRB1*07:01	161	175	15	ISKTNASTL	ARFISKTNASTLDTF	0.8258	0.41
HLA-DRB1*07:01	159	173	15	ISKTNASTL	GSARFISKTNASTLD	0.7939	0.49
HLA-DRB1*07:01	62	76	15	VLLTLSKRV	NMTSDVLLTLSKRVN	0.7928	0.51
HLA-DRB1*07:01	256	270	15	IRKAESKGI	RGDAGIRKAESKGIV	0.7868	0.54
HLA-DRB1*07:01	266	280	15	IVVVRSSRT	SKGIVVVRSSRTGSG	0.6046	1.70
HLA-DRB1*07:01	259	273	15	IRKAESKGI	AGIRKAESKGIVVVR	0.5832	1.80
HLA-DRB1*07:01	116	130	15	MRPATAISA	VAAMRPATAISADGP	0.5835	1.80
HLA-DRB1*07:01	203	217	15	FDVTNVDKL	TRSVFDVTNVDKLPA	0.5895	1.80
HLA-DRB1*07:01	292	306	15	LSPAKSRIL	VADSLSPAKSRILLM	0.5918	1.80
HLA-DRB1*07:01	204	218	15	FDVTNVDKL	RSVFDVTNVDKLPAV	0.5968	1.80
HLA-DRB1*07:01	255	269	15	IRKAESKGI	KRGDAGIRKAESKGI	0.5664	1.90
HLA-DRB1*07:01	291	305	15	LSPAKSRIL	LVADSLSPAKSRILL	0.5790	1.90
HLA-DRB1*08:01	97	111	15	FLNLTVKSD	DESPYFLNLTVKSDK	0.6139	2.10
HLA-DRB1*08:01	112	126	15	FVAAMRPAT	PVVFVAAMRPATAIS	0.6056	2.20
HLA-DRB1*08:01	111	125	15	FVAAMRPAT	KPVVFVAAMRPATAI	0.5551	2.90
HLA-DRB1*08:01	158	172	15	FISKTNAST	IGSARFISKTNASTL	0.5425	3
HLA-DRB1*08:01	205	219	15	VTNVDKLPA	SVFDVTNVDKLPAVD	0.5295	3.20
HLA-DRB1*08:01	110	124	15	FVAAMRPAT	DKPVVFVAAMRPATA	0.5123	3.40
HLA-DRB1*08:01	206	220	15	VTNVDKLPA	VFDVTNVDKLPAVDI	0.5008	3.50
HLA-DRB1*08:01	100	114	15	FLNLTVKSD	PYFLNLTVKSDKPVV	0.5055	3.50
HLA-DRB1*08:01	228	242	15	YDASIKHGV	PEYMYDASIKHGVKG	0.4776	3.90
HLA-DRB1*08:01	161	175	15	FISKTNAST	ARFISKTNASTLDTF	0.4746	4
HLA-DRB1*08:01	266	280	15	IVVVRSSRT	SKGIVVVRSSRTGSG	0.4361	4.50
HLA-DRB1*08:01	227	241	15	YDASIKHGV	DPEYMYDASIKHGVK	0.4408	4.50
HLA-DRB1*08:01	229	243	15	YDASIKHGV	EYMYDASIKHGVKGI	0.4291	4.70
HLA-DRB1*08:01	157	171	15	FISKTNAST	RIGSARFISKTNAST	0.3750	5.70
HLA-DRB1*08:01	64	78	15	LLTLSKRVN	TSDVLLTLSKRVNEL	0.3515	6.20
HLA-DRB1*08:01	265	279	15	IVVVRSSRT	ESKGIVVVRSSRTGS	0.3268	6.90
HLA-DRB1*08:01	204	218	15	VTNVDKLPA	RSVFDVTNVDKLPAV	0.3281	6.90
HLA-DRB1*08:01	65	79	15	LTLSKRVNE	SDVLLTLSKRVNELL	0.3175	7.30
HLA-DRB1*08:01	66	80	15	LTLSKRVNE	DVLLTLSKRVNELLA	0.3076	7.60
HLA-DRB1*08:01	63	77	15	LLTLSKRVN	MTSDVLLTLSKRVNE	0.2946	8.10
HLA-DRB1*08:01	113	127	15	FVAAMRPAT	VVFVAAMRPATAISA	0.2798	8.60
HLA-DRB1*08:01	41	55	15	LKTLANIKG	VPELKTLANIKGEQV	0.2805	8.60
HLA-DRB1*08:01	128	142	15	LYGAVKVAA	DGPMNLYGAVKVAAD	0.2774	8.70
HLA-DRB1*08:01	40	54	15	LKTLANIKG	AVPELKTLANIKGEQ	0.2788	8.70
HLA-DRB1*08:01	267	281	15	VVVRSSRTG	KGIVVVRSSRTGSGI	0.2704	9
HLA-DRB1*08:01	148	162	15	LVVLNDRIG	RGVLVVLNDRIGSAR	0.2678	9.10
HLA-DRB1*08:01	131	145	15	YGAVKVAAD	MNLYGAVKVAADKNS	0.8028	0.61
HLA-DRB1*08:01	130	144	15	YGAVKVAAD	PMNLYGAVKVAADKN	0.7971	0.64
HLA-DRB1*08:01	98	112	15	FLNLTVKSD	ESPYFLNLTVKSDKP	0.7872	0.73
HLA-DRB1*08:01	99	113	15	FLNLTVKSD	SPYFLNLTVKSDKPV	0.7691	0.78
HLA-DRB1*08:01	160	174	15	FISKTNAST	SARFISKTNASTLDT	0.7274	1.10
HLA-DRB1*08:01	159	173	15	FISKTNAST	GSARFISKTNASTLD	0.7095	1.30
HLA-DRB1*08:01	129	143	15	YGAVKVAAD	GPMNLYGAVKVAADK	0.6713	1.70
HLA-DRB1*08:01	132	146	15	YGAVKVAAD	NLYGAVKVAADKNSR	0.6413	1.80
HLA-DRB1*11:01	148	162	15	VVLNDRIGS	RGVLVVLNDRIGSAR	0.6356	2.20
HLA-DRB1*11:01	98	112	15	YFLNLTVKS	ESPYFLNLTVKSDKP	0.6377	2.20
HLA-DRB1*11:01	160	174	15	FISKTNAST	SARFISKTNASTLDT	0.5748	2.70
HLA-DRB1*11:01	113	127	15	FVAAMRPAT	VVFVAAMRPATAISA	0.5786	2.70
HLA-DRB1*11:01	41	55	15	LKTLANIKG	VPELKTLANIKGEQV	0.5512	2.90
HLA-DRB1*11:01	228	242	15	YDASIKHGV	PEYMYDASIKHGVKG	0.5393	3
HLA-DRB1*11:01	40	54	15	LKTLANIKG	AVPELKTLANIKGEQ	0.5251	3.10
HLA-DRB1*11:01	229	243	15	YDASIKHGV	EYMYDASIKHGVKGI	0.5254	3.10
HLA-DRB1*11:01	149	163	15	VVLNDRIGS	GVLVVLNDRIGSARF	0.5360	3.10
HLA-DRB1*11:01	159	173	15	FISKTNAST	GSARFISKTNASTLD	0.5157	3.20
HLA-DRB1*11:01	266	280	15	IVVVRSSRT	SKGIVVVRSSRTGSG	0.5148	3.30
HLA-DRB1*11:01	131	145	15	LYGAVKVAA	MNLYGAVKVAADKNS	0.4894	3.60
HLA-DRB1*11:01	97	111	15	YFLNLTVKS	DESPYFLNLTVKSDK	0.4738	3.80
HLA-DRB1*11:01	204	218	15	VTNVDKLPA	RSVFDVTNVDKLPAV	0.4605	3.90
HLA-DRB1*11:01	128	142	15	LYGAVKVAA	DGPMNLYGAVKVAAD	0.4353	4.30
HLA-DRB1*11:01	64	78	15	LLTLSKRVN	TSDVLLTLSKRVNEL	0.4355	4.30
HLA-DRB1*11:01	207	221	15	VTNVDKLPA	FDVTNVDKLPAVDII	0.4376	4.30
HLA-DRB1*11:01	99	113	15	FLNLTVKSD	SPYFLNLTVKSDKPV	0.4266	4.40
HLA-DRB1*11:01	227	241	15	YDASIKHGV	DPEYMYDASIKHGVK	0.4221	4.50
HLA-DRB1*11:01	147	161	15	LVVLNDRIG	GRGVLVVLNDRIGSA	0.4027	4.80
HLA-DRB1*11:01	188	202	15	IYYQTRLDK	GDKIYYQTRLDKVHT	0.3978	4.90
HLA-DRB1*11:01	63	77	15	LLTLSKRVN	MTSDVLLTLSKRVNE	0.3846	5
HLA-DRB1*11:01	267	281	15	VVRSSRTGS	KGIVVVRSSRTGSGI	0.3625	5.30
HLA-DRB1*11:01	265	279	15	IVVVRSSRT	ESKGIVVVRSSRTGS	0.3644	5.30
HLA-DRB1*11:01	65	79	15	LLTLSKRVN	SDVLLTLSKRVNELL	0.3512	5.40
HLA-DRB1*11:01	187	201	15	IYYQTRLDK	IGDKIYYQTRLDKVH	0.3549	5.40
HLA-DRB1*11:01	2	16	15	IVILATGGT	LPNIVILATGGTIAG	0.3179	6
HLA-DRB1*11:01	268	282	15	VVRSSRTGS	GIVVVRSSRTGSGIV	0.3190	6
HLA-DRB1*11:01	39	53	15	LKTLANIKG	QAVPELKTLANIKGE	0.2980	6.50
HLA-DRB1*11:01	158	172	15	FISKTNAST	IGSARFISKTNASTL	0.2928	6.60
HLA-DRB1*11:01	42	56	15	LKTLANIKG	PELKTLANIKGEQVA	0.2895	6.70
HLA-DRB1*11:01	109	123	15	FVAAMRPAT	SDKPVVFVAAMRPAT	0.2757	6.90
HLA-DRB1*11:01	161	175	15	FISKTNAST	ARFISKTNASTLDTF	0.2716	7
HLA-DRB1*11:01	242	256	15	YAGMGAGSV	GIVYAGMGAGSVSKR	0.2248	8.20
HLA-DRB1*11:01	303	317	15	MLALTKTTN	ILLMLALTKTTNPAV	0.2040	9
HLA-DRB1*11:01	186	200	15	IYYQTRLDK	IIGDKIYYQTRLDKV	0.2047	9
HLA-DRB1*11:01	96	110	15	YFLNLTVKS	LDESPYFLNLTVKSD	0.1981	9.20
HLA-DRB1*11:01	230	244	15	YDASIKHGV	YMYDASIKHGVKGIV	0.1991	9.20
HLA-DRB1*11:01	302	316	15	MLALTKTTN	RILLMLALTKTTNPA	0.1957	9.30
HLA-DRB1*11:01	1	15	15	IVILATGGT	NLPNIVILATGGTIA	0.1966	9.30
HLA-DRB1*11:01	3	17	15	IVILATGGT	PNIVILATGGTIAGS	0.1926	9.40
HLA-DRB1*11:01	116	130	15	MRPATAISA	VAAMRPATAISADGP	0.1791	9.90
HLA-DRB1*11:01	112	126	15	FVAAMRPAT	PVVFVAAMRPATAIS	0.8870	0.54
HLA-DRB1*11:01	111	125	15	FVAAMRPAT	KPVVFVAAMRPATAI	0.8470	0.68
HLA-DRB1*11:01	130	144	15	LYGAVKVAA	PMNLYGAVKVAADKN	0.8238	0.78
HLA-DRB1*11:01	110	124	15	FVAAMRPAT	DKPVVFVAAMRPATA	0.7905	0.94
HLA-DRB1*11:01	129	143	15	LYGAVKVAA	GPMNLYGAVKVAADK	0.7543	1.30
HLA-DRB1*11:01	206	220	15	VTNVDKLPA	VFDVTNVDKLPAVDI	0.7560	1.30
HLA-DRB1*11:01	205	219	15	VTNVDKLPA	SVFDVTNVDKLPAVD	0.7590	1.30
HLA-DRB1*13:01	266	280	15	IVVVRSSRT	SKGIVVVRSSRTGSG	0.6471	2
HLA-DRB1*13:01	189	203	15	IYYQTRLDK	DKIYYQTRLDKVHTT	0.5784	2.60
HLA-DRB1*13:01	148	162	15	VVLNDRIGS	RGVLVVLNDRIGSAR	0.5828	2.60
HLA-DRB1*13:01	130	144	15	LYGAVKVAA	PMNLYGAVKVAADKN	0.5577	2.70
HLA-DRB1*13:01	205	219	15	VTNVDKLPA	SVFDVTNVDKLPAVD	0.5468	2.80
HLA-DRB1*13:01	267	281	15	VVVRSSRTG	KGIVVVRSSRTGSGI	0.5530	2.80
HLA-DRB1*13:01	206	220	15	VTNVDKLPA	VFDVTNVDKLPAVDI	0.5540	2.80
HLA-DRB1*13:01	265	279	15	IVVVRSSRT	ESKGIVVVRSSRTGS	0.5340	3
HLA-DRB1*13:01	149	163	15	VVLNDRIGS	GVLVVLNDRIGSARF	0.5268	3.10
HLA-DRB1*13:01	129	143	15	LYGAVKVAA	GPMNLYGAVKVAADK	0.4667	3.90
HLA-DRB1*13:01	128	142	15	MNLYGAVKV	DGPMNLYGAVKVAAD	0.3850	5.50
HLA-DRB1*13:01	182	196	15	VIIGDKIYY	YLGVIIGDKIYYQTR	0.3687	6.10
HLA-DRB1*13:01	147	161	15	VVLNDRIGS	GRGVLVVLNDRIGSA	0.3646	6.20
HLA-DRB1*13:01	268	282	15	VVRSSRTGS	GIVVVRSSRTGSGIV	0.3201	7.30
HLA-DRB1*13:01	233	247	15	IKHGVKGIV	DASIKHGVKGIVYAG	0.3131	7.40
HLA-DRB1*13:01	264	278	15	IVVVRSSRT	AESKGIVVVRSSRTG	0.3050	7.60
HLA-DRB1*13:01	41	55	15	LKTLANIKG	VPELKTLANIKGEQV	0.2986	7.90
HLA-DRB1*13:01	207	221	15	VTNVDKLPA	FDVTNVDKLPAVDII	0.2794	8.50
HLA-DRB1*13:01	204	218	15	VTNVDKLPA	RSVFDVTNVDKLPAV	0.2702	8.80
HLA-DRB1*13:01	185	199	15	IYYQTRLDK	VIIGDKIYYQTRLDK	0.2711	8.80
HLA-DRB1*13:01	64	78	15	LLTLSKRVN	TSDVLLTLSKRVNEL	0.2532	9.30
HLA-DRB1*13:01	40	54	15	LKTLANIKG	AVPELKTLANIKGEQ	0.2507	9.40
HLA-DRB1*13:01	258	272	15	IRKAESKGI	DAGIRKAESKGIVVV	0.2432	9.60
HLA-DRB1*13:01	183	197	15	VIIGDKIYY	LGVIIGDKIYYQTRL	0.2437	9.60
HLA-DRB1*13:01	181	195	15	VIIGDKIYY	GYLGVIIGDKIYYQT	0.2440	9.60
HLA-DRB1*13:01	188	202	15	IYYQTRLDK	GDKIYYQTRLDKVHT	0.8221	0.54
HLA-DRB1*13:01	187	201	15	IYYQTRLDK	IGDKIYYQTRLDKVH	0.7922	0.74
HLA-DRB1*13:01	186	200	15	IYYQTRLDK	IIGDKIYYQTRLDKV	0.6580	1.90
HLA-DRB1*15:01	44	58	15	LANIKGEQV	LKTLANIKGEQVASI	0.4789	2.30
HLA-DRB1*15:01	43	57	15	LANIKGEQV	ELKTLANIKGEQVAS	0.4605	2.50
HLA-DRB1*15:01	42	56	15	LKTLANIKG	PELKTLANIKGEQVA	0.4347	2.90
HLA-DRB1*15:01	146	160	15	VLVVLNDRI	RGRGVLVVLNDRIGS	0.4133	3.20
HLA-DRB1*15:01	256	270	15	IRKAESKGI	RGDAGIRKAESKGIV	0.4032	3.30
HLA-DRB1*15:01	39	53	15	LKTLANIKG	QAVPELKTLANIKGE	0.3748	3.70
HLA-DRB1*15:01	2	16	15	IVILATGGT	LPNIVILATGGTIAG	0.3380	4.20
HLA-DRB1*15:01	35	49	15	IQAVPELKT	ETLIQAVPELKTLAN	0.3272	4.40
HLA-DRB1*15:01	259	273	15	IRKAESKGI	AGIRKAESKGIVVVR	0.3292	4.40
HLA-DRB1*15:01	3	17	15	VILATGGTI	PNIVILATGGTIAGS	0.3125	4.70
HLA-DRB1*15:01	130	144	15	MNLYGAVKV	PMNLYGAVKVAADKN	0.2960	5
HLA-DRB1*15:01	45	59	15	LANIKGEQV	KTLANIKGEQVASIG	0.2966	5
HLA-DRB1*15:01	292	306	15	LSPAKSRIL	VADSLSPAKSRILLM	0.2933	5.10
HLA-DRB1*15:01	63	77	15	VLLTLSKRV	MTSDVLLTLSKRVNE	0.2849	5.30
HLA-DRB1*15:01	125	139	15	MNLYGAVKV	ISADGPMNLYGAVKV	0.2867	5.30
HLA-DRB1*15:01	293	307	15	LSPAKSRIL	ADSLSPAKSRILLML	0.2774	5.50
HLA-DRB1*15:01	239	253	15	GIVYAGMGA	GVKGIVYAGMGAGSV	0.2567	6
HLA-DRB1*15:01	238	252	15	GIVYAGMGA	HGVKGIVYAGMGAGS	0.2423	6.30
HLA-DRB1*15:01	64	78	15	VLLTLSKRV	TSDVLLTLSKRVNEL	0.2446	6.30
HLA-DRB1*15:01	116	130	15	MRPATAISA	VAAMRPATAISADGP	0.2366	6.50
HLA-DRB1*15:01	34	48	15	IQAVPELKT	VETLIQAVPELKTLA	0.2377	6.50
HLA-DRB1*15:01	149	163	15	LVVLNDRIG	GVLVVLNDRIGSARF	0.2183	7.10
HLA-DRB1*15:01	21	35	15	TTGYKAGAL	NTQTTGYKAGALGVE	0.2104	7.40
HLA-DRB1*15:01	1	15	15	IVILATGGT	NLPNIVILATGGTIA	0.2104	7.40
HLA-DRB1*15:01	169	183	15	LDTFKAPEE	ASTLDTFKAPEEGYL	0.2051	7.70
HLA-DRB1*15:01	168	182	15	LDTFKAPEE	NASTLDTFKAPEEGY	0.2016	7.80
HLA-DRB1*15:01	110	124	15	VVFVAAMRP	DKPVVFVAAMRPATA	0.1971	8
HLA-DRB1*15:01	85	99	15	VITHGTDTL	DGVVITHGTDTLDES	0.1947	8.10
HLA-DRB1*15:01	291	305	15	LSPAKSRIL	LVADSLSPAKSRILL	0.1885	8.30
HLA-DRB1*15:01	218	232	15	IYGYQDDPE	VDIIYGYQDDPEYMY	0.1835	8.50
HLA-DRB1*15:01	84	98	15	VITHGTDTL	VDGVVITHGTDTLDE	0.1826	8.60
HLA-DRB1*15:01	4	18	15	ILATGGTIA	NIVILATGGTIAGSA	0.1658	9.30
HLA-DRB1*15:01	145	159	15	VLVVLNDRI	SRGRGVLVVLNDRIG	0.1640	9.40
HLA-DRB1*15:01	52	66	15	VASIGSENM	GEQVASIGSENMTSD	0.1581	9.70
HLA-DRB1*15:01	217	231	15	IYGYQDDPE	AVDIIYGYQDDPEYM	0.1544	9.90
HLA-DRB1*15:01	127	141	15	MNLYGAVKV	ADGPMNLYGAVKVAA	0.9060	0.12
HLA-DRB1*15:01	266	280	15	IVVVRSSRT	SKGIVVVRSSRTGSG	0.8566	0.31
HLA-DRB1*15:01	129	143	15	MNLYGAVKV	GPMNLYGAVKVAADK	0.8460	0.35
HLA-DRB1*15:01	126	140	15	MNLYGAVKV	SADGPMNLYGAVKVA	0.8025	0.56
HLA-DRB1*15:01	265	279	15	IVVVRSSRT	ESKGIVVVRSSRTGS	0.7946	0.58
HLA-DRB1*15:01	267	281	15	IVVVRSSRT	KGIVVVRSSRTGSGI	0.6485	1.20
HLA-DRB1*15:01	264	278	15	IVVVRSSRT	AESKGIVVVRSSRTG	0.6289	1.30
HLA-DRB1*15:01	258	272	15	IRKAESKGI	DAGIRKAESKGIVVV	0.6344	1.30
HLA-DRB1*15:01	41	55	15	LKTLANIKG	VPELKTLANIKGEQV	0.6210	1.40
HLA-DRB1*15:01	257	271	15	IRKAESKGI	GDAGIRKAESKGIVV	0.5759	1.60
HLA-DRB1*15:01	147	161	15	VLVVLNDRI	GRGVLVVLNDRIGSA	0.5766	1.60
HLA-DRB1*15:01	40	54	15	LKTLANIKG	AVPELKTLANIKGEQ	0.5833	1.60
HLA-DRB1*15:01	128	142	15	MNLYGAVKV	DGPMNLYGAVKVAAD	0.9397	0.05
HLA-DRB1*15:01	148	162	15	LVVLNDRIG	RGVLVVLNDRIGSAR	0.5145	2

## Sheet: P. cerradense
Predicted Immunogenic T-cell Epitope for P. cerradense L-asparaginase. Selected epitopes presented a percentile rank < 2 (“strong binder”) and < 10 (“weak binder”)
Allele	Start	End	Length	Core Peptide	Peptide	Score	Rank
HLA-DRB1*01:01	28	42	15	YVYTNSNGL	TKYVYTNSNGLNFTQ	0.6547	2.10
HLA-DRB1*01:01	171	185	15	FNLLEAVTV	TSADGPFNLLEAVTV	0.6257	2.30
HLA-DRB1*01:01	285	299	15	IVIAGAGAG	AQGIVIAGAGAGGVS	0.5908	2.60
HLA-DRB1*01:01	176	190	15	FNLLEAVTV	PFNLLEAVTVAASPK	0.5938	2.60
HLA-DRB1*01:01	335	349	15	IHIASGYLN	STSAIHIASGYLNPQ	0.5711	2.70
HLA-DRB1*01:01	249	263	15	FDITATKEI	KVEFDITATKEIPRV	0.5088	3.30
HLA-DRB1*01:01	4	18	15	IISLLAIVA	RTIIISLLAIVASGS	0.5028	3.40
HLA-DRB1*01:01	284	298	15	IVIAGAGAG	GAQGIVIAGAGAGGV	0.4879	3.50
HLA-DRB1*01:01	248	262	15	FDITATKEI	GKVEFDITATKEIPR	0.4603	3.70
HLA-DRB1*01:01	337	351	15	IHIASGYLN	SAIHIASGYLNPQKS	0.4388	3.90
HLA-DRB1*01:01	180	194	15	VTVAASPKA	LEAVTVAASPKAVNR	0.4399	3.90
HLA-DRB1*01:01	330	344	15	VNSTSAIHI	LSDVNSTSAIHIASG	0.4298	4
HLA-DRB1*01:01	205	219	15	YYVTKTNAN	ASAYYVTKTNANTMD	0.4181	4.20
HLA-DRB1*01:01	3	17	15	IISLLAIVA	IRTIIISLLAIVASG	0.3923	4.50
HLA-DRB1*01:01	315	329	15	VQSMRTVNG	IPVVQSMRTVNGEVP	0.3879	4.60
HLA-DRB1*01:01	286	300	15	IVIAGAGAG	QGIVIAGAGAGGVST	0.3303	5.60
HLA-DRB1*01:01	283	297	15	IVIAGAGAG	NGAQGIVIAGAGAGG	0.3076	6.10
HLA-DRB1*01:01	162	176	15	MRPSTATSA	VGAMRPSTATSADGP	0.3027	6.20
HLA-DRB1*01:01	334	348	15	IHIASGYLN	NSTSAIHIASGYLNP	0.2930	6.30
HLA-DRB1*01:01	144	158	15	FFLDATINC	ETAFFLDATINCGKP	0.2825	6.50
HLA-DRB1*01:01	329	343	15	VNSTSAIHI	PLSDVNSTSAIHIAS	0.2798	6.60
HLA-DRB1*01:01	194	208	15	MVVMNDRIA	RGAMVVMNDRIASAY	0.2713	6.90
HLA-DRB1*01:01	204	218	15	YYVTKTNAN	IASAYYVTKTNANTM	0.2690	7
HLA-DRB1*01:01	179	193	15	VTVAASPKA	LLEAVTVAASPKAVN	0.2601	7.10
HLA-DRB1*01:01	181	195	15	VTVAASPKA	EAVTVAASPKAVNRG	0.2582	7.20
HLA-DRB1*01:01	331	345	15	VNSTSAIHI	SDVNSTSAIHIASGY	0.2455	7.40
HLA-DRB1*01:01	89	103	15	VSNIAGVQV	MLNVSNIAGVQVANV	0.2497	7.40
HLA-DRB1*01:01	193	207	15	MVVMNDRIA	NRGAMVVMNDRIASA	0.2401	7.60
HLA-DRB1*01:01	314	328	15	VQSMRTVNG	KIPVVQSMRTVNGEV	0.2290	7.80
HLA-DRB1*01:01	77	91	15	LDLIDAVPS	VGILDLIDAVPSMLN	0.2202	8.10
HLA-DRB1*01:01	206	220	15	YYVTKTNAN	SAYYVTKTNANTMDT	0.2173	8.20
HLA-DRB1*01:01	159	173	15	VGAMRPSTA	VVIVGAMRPSTATSA	0.2147	8.30
HLA-DRB1*01:01	88	102	15	VSNIAGVQV	SMLNVSNIAGVQVAN	0.2122	8.40
HLA-DRB1*01:01	92	106	15	IAGVQVANV	VSNIAGVQVANVGSE	0.1990	8.80
HLA-DRB1*01:01	150	164	15	INCGKPVVI	DATINCGKPVVIVGA	0.1976	8.90
HLA-DRB1*01:01	266	280	15	YEDMHNDTL	LYAYEDMHNDTLYSA	0.1946	9
HLA-DRB1*01:01	342	356	15	LNPQKSRIL	ASGYLNPQKSRILLG	0.1899	9.10
HLA-DRB1*01:01	247	261	15	FDITATKEI	TGKVEFDITATKEIP	0.1848	9.30
HLA-DRB1*01:01	316	330	15	VQSMRTVNG	PVVQSMRTVNGEVPL	0.1800	9.40
HLA-DRB1*01:01	161	175	15	MRPSTATSA	IVGAMRPSTATSADG	0.1785	9.50
HLA-DRB1*01:01	24	38	15	YVYTNSNGL	QSSSTKYVYTNSNGL	0.1791	9.50
HLA-DRB1*01:01	203	217	15	YYVTKTNAN	RIASAYYVTKTNANT	0.1733	9.70
HLA-DRB1*01:01	343	357	15	LNPQKSRIL	SGYLNPQKSRILLGL	0.1734	9.70
HLA-DRB1*01:01	2	16	15	IISLLAIVA	VIRTIIISLLAIVAS	0.1717	9.80
HLA-DRB1*01:01	173	187	15	FNLLEAVTV	ADGPFNLLEAVTVAA	0.9869	0.01
HLA-DRB1*01:01	174	188	15	FNLLEAVTV	DGPFNLLEAVTVAAS	0.9916	0.01
HLA-DRB1*01:01	172	186	15	FNLLEAVTV	SADGPFNLLEAVTVA	0.9660	0.11
HLA-DRB1*01:01	175	189	15	FNLLEAVTV	GPFNLLEAVTVAASP	0.9490	0.22
HLA-DRB1*01:01	27	41	15	YVYTNSNGL	STKYVYTNSNGLNFT	0.8808	0.55
HLA-DRB1*01:01	26	40	15	YVYTNSNGL	SSTKYVYTNSNGLNF	0.8378	0.71
HLA-DRB1*01:01	25	39	15	YVYTNSNGL	SSSTKYVYTNSNGLN	0.7417	1.40
HLA-DRB1*01:01	336	350	15	IHIASGYLN	TSAIHIASGYLNPQK	0.7386	1.50
HLA-DRB1*03:01	194	208	15	VVMNDRIAS	RGAMVVMNDRIASAY	0.5724	2.20
HLA-DRB1*03:01	105	119	15	ITSDILISL	SEDITSDILISLSKS	0.5041	2.60
HLA-DRB1*03:01	193	207	15	VVMNDRIAS	NRGAMVVMNDRIASA	0.4637	2.90
HLA-DRB1*03:01	196	210	15	VMNDRIASA	AMVVMNDRIASAYYV	0.4555	3
HLA-DRB1*03:01	120	134	15	LVCDDSTMA	INKLVCDDSTMAGAV	0.4287	3.20
HLA-DRB1*03:01	104	118	15	ITSDILISL	GSEDITSDILISLSK	0.4323	3.20
HLA-DRB1*03:01	119	133	15	LVCDDSTMA	SINKLVCDDSTMAGA	0.3859	3.70
HLA-DRB1*03:01	251	265	15	ITATKEIPR	EFDITATKEIPRVDI	0.3514	4.10
HLA-DRB1*03:01	250	264	15	ITATKEIPR	VEFDITATKEIPRVD	0.3448	4.20
HLA-DRB1*03:01	249	263	15	ITATKEIPR	KVEFDITATKEIPRV	0.3076	4.80
HLA-DRB1*03:01	244	258	15	VEFDITATK	VKPTGKVEFDITATK	0.3011	4.90
HLA-DRB1*03:01	241	255	15	VKPTGKVEF	YPPVKPTGKVEFDIT	0.2863	5.20
HLA-DRB1*03:01	106	120	15	ITSDILISL	EDITSDILISLSKSI	0.2590	5.70
HLA-DRB1*03:01	121	135	15	LVCDDSTMA	NKLVCDDSTMAGAVI	0.2590	5.70
HLA-DRB1*03:01	240	254	15	VKPTGKVEF	FYPPVKPTGKVEFDI	0.2519	5.80
HLA-DRB1*03:01	269	283	15	MHNDTLYSA	YEDMHNDTLYSAVEN	0.2369	6.10
HLA-DRB1*03:01	361	375	15	TLTDIRSVF	EARTLTDIRSVFSLG	0.2271	6.50
HLA-DRB1*03:01	144	158	15	FFLDATINC	ETAFFLDATINCGKP	0.2185	6.70
HLA-DRB1*03:01	118	132	15	LVCDDSTMA	KSINKLVCDDSTMAG	0.2145	6.80
HLA-DRB1*03:01	182	196	15	VAASPKAVN	AVTVAASPKAVNRGA	0.2149	6.80
HLA-DRB1*03:01	103	117	15	ITSDILISL	VGSEDITSDILISLS	0.2087	6.90
HLA-DRB1*03:01	239	253	15	VKPTGKVEF	FFYPPVKPTGKVEFD	0.1856	7.60
HLA-DRB1*03:01	181	195	15	VAASPKAVN	EAVTVAASPKAVNRG	0.1801	7.80
HLA-DRB1*03:01	268	282	15	MHNDTLYSA	AYEDMHNDTLYSAVE	0.1809	7.80
HLA-DRB1*03:01	197	211	15	VMNDRIASA	MVVMNDRIASAYYVT	0.1705	8.20
HLA-DRB1*03:01	192	206	15	VVMNDRIAS	VNRGAMVVMNDRIAS	0.1542	8.80
HLA-DRB1*03:01	360	374	15	TLTDIRSVF	SEARTLTDIRSVFSL	0.1554	8.80
HLA-DRB1*03:01	242	256	15	VKPTGKVEF	PPVKPTGKVEFDITA	0.1517	8.90
HLA-DRB1*03:01	252	266	15	ITATKEIPR	FDITATKEIPRVDIL	0.1468	9.20
HLA-DRB1*03:01	143	157	15	FFLDATINC	EETAFFLDATINCGK	0.1422	9.50
HLA-DRB1*03:01	247	261	15	VEFDITATK	TGKVEFDITATKEIP	0.8690	0.48
HLA-DRB1*03:01	246	260	15	VEFDITATK	PTGKVEFDITATKEI	0.8112	0.74
HLA-DRB1*03:01	245	259	15	VEFDITATK	KPTGKVEFDITATKE	0.7356	1.20
HLA-DRB1*03:01	248	262	15	VEFDITATK	GKVEFDITATKEIPR	0.6819	1.50
HLA-DRB1*03:01	195	209	15	VVMNDRIAS	GAMVVMNDRIASAYY	0.6066	1.90
HLA-DRB1*04:01	26	40	15	YVYTNSNGL	SSTKYVYTNSNGLNF	0.6050	2
HLA-DRB1*04:01	26	40	15	YVYTNSNGL	SSTKYVYTNSNGLNF	0.6050	2
HLA-DRB1*04:01	143	157	15	FFLDATINC	EETAFFLDATINCGK	0.5820	2.10
HLA-DRB1*04:01	176	190	15	LLEAVTVAA	PFNLLEAVTVAASPK	0.5515	2.40
HLA-DRB1*04:01	179	193	15	VTVAASPKA	LLEAVTVAASPKAVN	0.5329	2.60
HLA-DRB1*04:01	314	328	15	VQSMRTVNG	KIPVVQSMRTVNGEV	0.5347	2.60
HLA-DRB1*04:01	25	39	15	YVYTNSNGL	SSSTKYVYTNSNGLN	0.5423	2.60
HLA-DRB1*04:01	285	299	15	IVIAGAGAG	AQGIVIAGAGAGGVS	0.5152	2.90
HLA-DRB1*04:01	181	195	15	VTVAASPKA	EAVTVAASPKAVNRG	0.4814	3.20
HLA-DRB1*04:01	86	100	15	MLNVSNIAG	VPSMLNVSNIAGVQV	0.4609	3.60
HLA-DRB1*04:01	85	99	15	MLNVSNIAG	AVPSMLNVSNIAGVQ	0.4442	3.70
HLA-DRB1*04:01	284	298	15	IVIAGAGAG	GAQGIVIAGAGAGGV	0.4443	3.70
HLA-DRB1*04:01	177	191	15	LEAVTVAAS	FNLLEAVTVAASPKA	0.4448	3.70
HLA-DRB1*04:01	202	216	15	YYVTKTNAN	DRIASAYYVTKTNAN	0.4407	3.80
HLA-DRB1*04:01	192	206	15	MVVMNDRIA	VNRGAMVVMNDRIAS	0.4304	3.90
HLA-DRB1*04:01	316	330	15	VQSMRTVNG	PVVQSMRTVNGEVPL	0.4314	3.90
HLA-DRB1*04:01	10	24	15	IVASGSPVH	LLAIVASGSPVHKPQ	0.4237	4
HLA-DRB1*04:01	28	42	15	YVYTNSNGL	TKYVYTNSNGLNFTQ	0.4122	4.10
HLA-DRB1*04:01	145	159	15	FFLDATINC	TAFFLDATINCGKPV	0.4184	4.10
HLA-DRB1*04:01	313	327	15	VQSMRTVNG	FKIPVVQSMRTVNGE	0.3898	4.50
HLA-DRB1*04:01	178	192	15	VTVAASPKA	NLLEAVTVAASPKAV	0.3772	4.70
HLA-DRB1*04:01	276	290	15	YSAVENGAQ	TLYSAVENGAQGIVI	0.3571	5.20
HLA-DRB1*04:01	247	261	15	VEFDITATK	TGKVEFDITATKEIP	0.3540	5.30
HLA-DRB1*04:01	248	262	15	FDITATKEI	GKVEFDITATKEIPR	0.3480	5.40
HLA-DRB1*04:01	249	263	15	FDITATKEI	KVEFDITATKEIPRV	0.3313	5.70
HLA-DRB1*04:01	120	134	15	LVCDDSTMA	INKLVCDDSTMAGAV	0.3251	5.80
HLA-DRB1*04:01	283	297	15	IVIAGAGAG	NGAQGIVIAGAGAGG	0.3067	6.20
HLA-DRB1*04:01	195	209	15	MVVMNDRIA	GAMVVMNDRIASAYY	0.3084	6.20
HLA-DRB1*04:01	162	176	15	MRPSTATSA	VGAMRPSTATSADGP	0.3060	6.30
HLA-DRB1*04:01	175	189	15	LLEAVTVAA	GPFNLLEAVTVAASP	0.2994	6.40
HLA-DRB1*04:01	207	221	15	YYVTKTNAN	AYYVTKTNANTMDTF	0.3001	6.40
HLA-DRB1*04:01	142	156	15	FFLDATINC	LEETAFFLDATINCG	0.2948	6.50
HLA-DRB1*04:01	9	23	15	IVASGSPVH	SLLAIVASGSPVHKP	0.2984	6.50
HLA-DRB1*04:01	119	133	15	LVCDDSTMA	SINKLVCDDSTMAGA	0.2886	6.70
HLA-DRB1*04:01	286	300	15	IVIAGAGAG	QGIVIAGAGAGGVST	0.2748	6.90
HLA-DRB1*04:01	50	64	15	FGTGGTIAG	ITIFGTGGTIAGSGS	0.2711	7
HLA-DRB1*04:01	336	350	15	IHIASGYLN	TSAIHIASGYLNPQK	0.2590	7.30
HLA-DRB1*04:01	92	106	15	IAGVQVANV	VSNIAGVQVANVGSE	0.2546	7.50
HLA-DRB1*04:01	11	25	15	IVASGSPVH	LAIVASGSPVHKPQS	0.2456	7.70
HLA-DRB1*04:01	49	63	15	FGTGGTIAG	NITIFGTGGTIAGSG	0.2146	8.90
HLA-DRB1*04:01	174	188	15	FNLLEAVTV	DGPFNLLEAVTVAAS	0.2149	8.90
HLA-DRB1*04:01	161	175	15	MRPSTATSA	IVGAMRPSTATSADG	0.2110	9
HLA-DRB1*04:01	84	98	15	MLNVSNIAG	DAVPSMLNVSNIAGV	0.2096	9.10
HLA-DRB1*04:01	87	101	15	MLNVSNIAG	PSMLNVSNIAGVQVA	0.1993	9.40
HLA-DRB1*04:01	205	219	15	YYVTKTNAN	ASAYYVTKTNANTMD	0.9244	0.17
HLA-DRB1*04:01	204	218	15	YYVTKTNAN	IASAYYVTKTNANTM	0.8743	0.28
HLA-DRB1*04:01	203	217	15	YYVTKTNAN	RIASAYYVTKTNANT	0.8280	0.49
HLA-DRB1*04:01	206	220	15	YYVTKTNAN	SAYYVTKTNANTMDT	0.8012	0.74
HLA-DRB1*04:01	275	289	15	YSAVENGAQ	DTLYSAVENGAQGIV	0.7604	0.96
HLA-DRB1*04:01	274	288	15	YSAVENGAQ	NDTLYSAVENGAQGI	0.7443	1.10
HLA-DRB1*04:01	144	158	15	FFLDATINC	ETAFFLDATINCGKP	0.7362	1.20
HLA-DRB1*04:01	180	194	15	VTVAASPKA	LEAVTVAASPKAVNR	0.6780	1.60
HLA-DRB1*04:01	194	208	15	MVVMNDRIA	RGAMVVMNDRIASAY	0.6486	1.70
HLA-DRB1*04:01	315	329	15	VQSMRTVNG	IPVVQSMRTVNGEVP	0.6628	1.70
HLA-DRB1*04:01	193	207	15	MVVMNDRIA	NRGAMVVMNDRIASA	0.6323	1.80
HLA-DRB1*04:01	27	41	15	YVYTNSNGL	STKYVYTNSNGLNFT	0.6435	1.80
HLA-DRB1*04:01	273	287	15	YSAVENGAQ	HNDTLYSAVENGAQG	0.6451	1.80
HLA-DRB1*07:01	251	265	15	FDITATKEI	EFDITATKEIPRVDI	0.5476	2.10
HLA-DRB1*07:01	97	111	15	VANVGSEDI	GVQVANVGSEDITSD	0.5395	2.20
HLA-DRB1*07:01	162	176	15	MRPSTATSA	VGAMRPSTATSADGP	0.5095	2.40
HLA-DRB1*07:01	327	341	15	VNSTSAIHI	EVPLSDVNSTSAIHI	0.5073	2.50
HLA-DRB1*07:01	110	124	15	ILISLSKSI	SDILISLSKSINKLV	0.5021	2.60
HLA-DRB1*07:01	172	186	15	FNLLEAVTV	SADGPFNLLEAVTVA	0.5028	2.60
HLA-DRB1*07:01	295	309	15	VSTSFNHAI	AGGVSTSFNHAIEDV	0.4713	2.90
HLA-DRB1*07:01	294	308	15	VSTSFNHAI	GAGGVSTSFNHAIED	0.4589	3.10
HLA-DRB1*07:01	92	106	15	IAGVQVANV	VSNIAGVQVANVGSE	0.4394	3.30
HLA-DRB1*07:01	353	367	15	LLLSEARTL	ILLGLLLSEARTLTD	0.4246	3.40
HLA-DRB1*07:01	96	110	15	VANVGSEDI	AGVQVANVGSEDITS	0.4331	3.40
HLA-DRB1*07:01	161	175	15	MRPSTATSA	IVGAMRPSTATSADG	0.4210	3.50
HLA-DRB1*07:01	354	368	15	LLLSEARTL	LLGLLLSEARTLTDI	0.3625	4.20
HLA-DRB1*07:01	91	105	15	IAGVQVANV	NVSNIAGVQVANVGS	0.3612	4.30
HLA-DRB1*07:01	106	120	15	ILISLSKSI	EDITSDILISLSKSI	0.3499	4.40
HLA-DRB1*07:01	202	216	15	YYVTKTNAN	DRIASAYYVTKTNAN	0.3518	4.40
HLA-DRB1*07:01	332	346	15	VNSTSAIHI	DVNSTSAIHIASGYL	0.3417	4.60
HLA-DRB1*07:01	336	350	15	IHIASGYLN	TSAIHIASGYLNPQK	0.3220	5
HLA-DRB1*07:01	208	222	15	VTKTNANTM	YYVTKTNANTMDTFK	0.3173	5.10
HLA-DRB1*07:01	160	174	15	MRPSTATSA	VIVGAMRPSTATSAD	0.3130	5.20
HLA-DRB1*07:01	298	312	15	FNHAIEDVI	VSTSFNHAIEDVINR	0.3078	5.40
HLA-DRB1*07:01	95	109	15	VANVGSEDI	IAGVQVANVGSEDIT	0.3021	5.50
HLA-DRB1*07:01	175	189	15	FNLLEAVTV	GPFNLLEAVTVAASP	0.2940	5.70
HLA-DRB1*07:01	335	349	15	IHIASGYLN	STSAIHIASGYLNPQ	0.2944	5.70
HLA-DRB1*07:01	293	307	15	VSTSFNHAI	AGAGGVSTSFNHAIE	0.2884	5.80
HLA-DRB1*07:01	299	313	15	FNHAIEDVI	STSFNHAIEDVINRF	0.2767	6.20
HLA-DRB1*07:01	49	63	15	IFGTGGTIA	NITIFGTGGTIAGSG	0.2648	6.50
HLA-DRB1*07:01	90	104	15	IAGVQVANV	LNVSNIAGVQVANVG	0.2603	6.60
HLA-DRB1*07:01	163	177	15	MRPSTATSA	GAMRPSTATSADGPF	0.2438	7.10
HLA-DRB1*07:01	352	366	15	LLLSEARTL	RILLGLLLSEARTLT	0.2241	7.90
HLA-DRB1*07:01	296	310	15	VSTSFNHAI	GGVSTSFNHAIEDVI	0.2213	8
HLA-DRB1*07:01	171	185	15	FNLLEAVTV	TSADGPFNLLEAVTV	0.2181	8.10
HLA-DRB1*07:01	48	62	15	IFGTGGTIA	PNITIFGTGGTIAGS	0.2157	8.20
HLA-DRB1*07:01	98	112	15	VANVGSEDI	VQVANVGSEDITSDI	0.2104	8.40
HLA-DRB1*07:01	93	107	15	IAGVQVANV	SNIAGVQVANVGSED	0.2064	8.50
HLA-DRB1*07:01	334	348	15	IHIASGYLN	NSTSAIHIASGYLNP	0.2022	8.60
HLA-DRB1*07:01	355	369	15	LLLSEARTL	LGLLLSEARTLTDIR	0.2004	8.70
HLA-DRB1*07:01	180	194	15	VTVAASPKA	LEAVTVAASPKAVNR	0.1927	8.90
HLA-DRB1*07:01	297	311	15	FNHAIEDVI	GVSTSFNHAIEDVIN	0.1790	9.40
HLA-DRB1*07:01	199	213	15	DRIASAYYV	VMNDRIASAYYVTKT	0.1790	9.40
HLA-DRB1*07:01	285	299	15	IVIAGAGAG	AQGIVIAGAGAGGVS	0.1728	9.70
HLA-DRB1*07:01	113	127	15	LSKSINKLV	LISLSKSINKLVCDD	0.1717	9.80
HLA-DRB1*07:01	235	249	15	FFFYPPVKP	NTPFFFYPPVKPTGK	0.1690	9.90
HLA-DRB1*07:01	25	39	15	YVYTNSNGL	SSSTKYVYTNSNGLN	0.9860	0.01
HLA-DRB1*07:01	26	40	15	YVYTNSNGL	SSTKYVYTNSNGLNF	0.9873	0.01
HLA-DRB1*07:01	27	41	15	YVYTNSNGL	STKYVYTNSNGLNFT	0.9881	0.01
HLA-DRB1*07:01	248	262	15	FDITATKEI	GKVEFDITATKEIPR	0.9807	0.02
HLA-DRB1*07:01	249	263	15	FDITATKEI	KVEFDITATKEIPRV	0.9809	0.02
HLA-DRB1*07:01	28	42	15	YVYTNSNGL	TKYVYTNSNGLNFTQ	0.9667	0.04
HLA-DRB1*07:01	247	261	15	FDITATKEI	TGKVEFDITATKEIP	0.9685	0.04
HLA-DRB1*07:01	24	38	15	YVYTNSNGL	QSSSTKYVYTNSNGL	0.9446	0.07
HLA-DRB1*07:01	250	264	15	FDITATKEI	VEFDITATKEIPRVD	0.9223	0.13
HLA-DRB1*07:01	330	344	15	VNSTSAIHI	LSDVNSTSAIHIASG	0.9102	0.15
HLA-DRB1*07:01	329	343	15	VNSTSAIHI	PLSDVNSTSAIHIAS	0.8868	0.19
HLA-DRB1*07:01	108	122	15	ILISLSKSI	ITSDILISLSKSINK	0.8800	0.21
HLA-DRB1*07:01	331	345	15	VNSTSAIHI	SDVNSTSAIHIASGY	0.8317	0.35
HLA-DRB1*07:01	246	260	15	FDITATKEI	PTGKVEFDITATKEI	0.8300	0.36
HLA-DRB1*07:01	328	342	15	VNSTSAIHI	VPLSDVNSTSAIHIA	0.8231	0.41
HLA-DRB1*07:01	109	123	15	ILISLSKSI	TSDILISLSKSINKL	0.8202	0.42
HLA-DRB1*07:01	205	219	15	YYVTKTNAN	ASAYYVTKTNANTMD	0.7801	0.60
HLA-DRB1*07:01	29	43	15	YVYTNSNGL	KYVYTNSNGLNFTQM	0.7608	0.72
HLA-DRB1*07:01	107	121	15	ILISLSKSI	DITSDILISLSKSIN	0.7474	0.80
HLA-DRB1*07:01	206	220	15	VTKTNANTM	SAYYVTKTNANTMDT	0.7128	0.95
HLA-DRB1*07:01	174	188	15	FNLLEAVTV	DGPFNLLEAVTVAAS	0.6830	1.20
HLA-DRB1*07:01	204	218	15	YYVTKTNAN	IASAYYVTKTNANTM	0.6518	1.30
HLA-DRB1*07:01	207	221	15	VTKTNANTM	AYYVTKTNANTMDTF	0.6294	1.50
HLA-DRB1*07:01	173	187	15	FNLLEAVTV	ADGPFNLLEAVTVAA	0.6360	1.50
HLA-DRB1*07:01	203	217	15	YYVTKTNAN	RIASAYYVTKTNANT	0.6058	1.70
HLA-DRB1*08:01	203	217	15	YYVTKTNAN	RIASAYYVTKTNANT	0.5518	2.90
HLA-DRB1*08:01	182	196	15	VAASPKAVN	AVTVAASPKAVNRGA	0.5355	3.10
HLA-DRB1*08:01	181	195	15	VAASPKAVN	EAVTVAASPKAVNRG	0.4785	3.90
HLA-DRB1*08:01	207	221	15	YVTKTNANT	AYYVTKTNANTMDTF	0.4549	4.20
HLA-DRB1*08:01	27	41	15	YVYTNSNGL	STKYVYTNSNGLNFT	0.4607	4.20
HLA-DRB1*08:01	26	40	15	YVYTNSNGL	SSTKYVYTNSNGLNF	0.4219	4.80
HLA-DRB1*08:01	25	39	15	YVYTNSNGL	SSSTKYVYTNSNGLN	0.3852	5.50
HLA-DRB1*08:01	274	288	15	YSAVENGAQ	NDTLYSAVENGAQGI	0.3728	5.70
HLA-DRB1*08:01	108	122	15	LISLSKSIN	ITSDILISLSKSINK	0.3756	5.70
HLA-DRB1*08:01	275	289	15	YSAVENGAQ	DTLYSAVENGAQGIV	0.3703	5.80
HLA-DRB1*08:01	109	123	15	LISLSKSIN	TSDILISLSKSINKL	0.3707	5.80
HLA-DRB1*08:01	285	299	15	IVIAGAGAG	AQGIVIAGAGAGGVS	0.3567	6.10
HLA-DRB1*08:01	110	124	15	LISLSKSIN	SDILISLSKSINKLV	0.3495	6.30
HLA-DRB1*08:01	180	194	15	VAASPKAVN	LEAVTVAASPKAVNR	0.3382	6.60
HLA-DRB1*08:01	249	263	15	FDITATKEI	KVEFDITATKEIPRV	0.3396	6.60
HLA-DRB1*08:01	248	262	15	FDITATKEI	GKVEFDITATKEIPR	0.3301	6.90
HLA-DRB1*08:01	273	287	15	YSAVENGAQ	HNDTLYSAVENGAQG	0.3102	7.50
HLA-DRB1*08:01	284	298	15	IVIAGAGAG	GAQGIVIAGAGAGGV	0.3021	7.70
HLA-DRB1*08:01	194	208	15	VVMNDRIAS	RGAMVVMNDRIASAY	0.2723	8.90
HLA-DRB1*08:01	158	172	15	IVGAMRPST	PVVIVGAMRPSTATS	0.2624	9.40
HLA-DRB1*08:01	183	197	15	VAASPKAVN	VTVAASPKAVNRGAM	0.2579	9.60
HLA-DRB1*08:01	205	219	15	YVTKTNANT	ASAYYVTKTNANTMD	0.8012	0.62
HLA-DRB1*08:01	206	220	15	YVTKTNANT	SAYYVTKTNANTMDT	0.7481	0.90
HLA-DRB1*08:01	204	218	15	YYVTKTNAN	IASAYYVTKTNANTM	0.6772	1.70
HLA-DRB1*11:01	194	208	15	VVMNDRIAS	RGAMVVMNDRIASAY	0.6479	2.10
HLA-DRB1*11:01	195	209	15	VVMNDRIAS	GAMVVMNDRIASAYY	0.6518	2.10
HLA-DRB1*11:01	205	219	15	YYVTKTNAN	ASAYYVTKTNANTMD	0.6172	2.30
HLA-DRB1*11:01	158	172	15	IVGAMRPST	PVVIVGAMRPSTATS	0.5782	2.70
HLA-DRB1*11:01	285	299	15	IVIAGAGAG	AQGIVIAGAGAGGVS	0.5500	2.90
HLA-DRB1*11:01	206	220	15	YVTKTNANT	SAYYVTKTNANTMDT	0.5345	3.10
HLA-DRB1*11:01	182	196	15	VAASPKAVN	AVTVAASPKAVNRGA	0.5067	3.30
HLA-DRB1*11:01	193	207	15	VVMNDRIAS	NRGAMVVMNDRIASA	0.5078	3.30
HLA-DRB1*11:01	157	171	15	IVGAMRPST	KPVVIVGAMRPSTAT	0.4777	3.70
HLA-DRB1*11:01	110	124	15	LISLSKSIN	SDILISLSKSINKLV	0.4822	3.70
HLA-DRB1*11:01	109	123	15	LISLSKSIN	TSDILISLSKSINKL	0.4668	3.90
HLA-DRB1*11:01	204	218	15	YYVTKTNAN	IASAYYVTKTNANTM	0.4540	4
HLA-DRB1*11:01	284	298	15	IVIAGAGAG	GAQGIVIAGAGAGGV	0.4520	4.10
HLA-DRB1*11:01	181	195	15	VAASPKAVN	EAVTVAASPKAVNRG	0.4016	4.80
HLA-DRB1*11:01	108	122	15	LISLSKSIN	ITSDILISLSKSINK	0.4038	4.80
HLA-DRB1*11:01	275	289	15	YSAVENGAQ	DTLYSAVENGAQGIV	0.3168	6
HLA-DRB1*11:01	203	217	15	YYVTKTNAN	RIASAYYVTKTNANT	0.3139	6.10
HLA-DRB1*11:01	27	41	15	YVYTNSNGL	STKYVYTNSNGLNFT	0.3058	6.20
HLA-DRB1*11:01	274	288	15	YSAVENGAQ	NDTLYSAVENGAQGI	0.2871	6.70
HLA-DRB1*11:01	156	170	15	IVGAMRPST	GKPVVIVGAMRPSTA	0.2887	6.70
HLA-DRB1*11:01	283	297	15	IVIAGAGAG	NGAQGIVIAGAGAGG	0.2889	6.70
HLA-DRB1*11:01	196	210	15	VVMNDRIAS	AMVVMNDRIASAYYV	0.2559	7.30
HLA-DRB1*11:01	314	328	15	VVQSMRTVN	KIPVVQSMRTVNGEV	0.2582	7.30
HLA-DRB1*11:01	180	194	15	VAASPKAVN	LEAVTVAASPKAVNR	0.2502	7.50
HLA-DRB1*11:01	286	300	15	IVIAGAGAG	QGIVIAGAGAGGVST	0.2511	7.50
HLA-DRB1*11:01	26	40	15	YVYTNSNGL	SSTKYVYTNSNGLNF	0.2481	7.60
HLA-DRB1*11:01	183	197	15	VAASPKAVN	VTVAASPKAVNRGAM	0.2384	7.80
HLA-DRB1*11:01	207	221	15	YVTKTNANT	AYYVTKTNANTMDTF	0.2207	8.40
HLA-DRB1*11:01	315	329	15	VQSMRTVNG	IPVVQSMRTVNGEVP	0.2213	8.40
HLA-DRB1*11:01	174	188	15	FNLLEAVTV	DGPFNLLEAVTVAAS	0.2161	8.60
HLA-DRB1*11:01	237	251	15	FYPPVKPTG	PFFFYPPVKPTGKVE	0.2074	8.80
HLA-DRB1*11:01	313	327	15	VVQSMRTVN	FKIPVVQSMRTVNGE	0.2020	9.10
HLA-DRB1*11:01	249	263	15	FDITATKEI	KVEFDITATKEIPRV	0.1964	9.30
HLA-DRB1*11:01	273	287	15	YSAVENGAQ	HNDTLYSAVENGAQG	0.1910	9.50
HLA-DRB1*13:01	251	265	15	ITATKEIPR	EFDITATKEIPRVDI	0.6131	2.30
HLA-DRB1*13:01	250	264	15	ITATKEIPR	VEFDITATKEIPRVD	0.5977	2.40
HLA-DRB1*13:01	305	319	15	VINRFKIPV	AIEDVINRFKIPVVQ	0.5847	2.50
HLA-DRB1*13:01	194	208	15	VVMNDRIAS	RGAMVVMNDRIASAY	0.5877	2.50
HLA-DRB1*13:01	195	209	15	VVMNDRIAS	GAMVVMNDRIASAYY	0.5895	2.50
HLA-DRB1*13:01	307	321	15	VINRFKIPV	EDVINRFKIPVVQSM	0.5109	3.30
HLA-DRB1*13:01	158	172	15	IVGAMRPST	PVVIVGAMRPSTATS	0.4733	3.80
HLA-DRB1*13:01	193	207	15	VVMNDRIAS	NRGAMVVMNDRIASA	0.4542	4.20
HLA-DRB1*13:01	241	255	15	VKPTGKVEF	YPPVKPTGKVEFDIT	0.4158	4.90
HLA-DRB1*13:01	157	171	15	IVGAMRPST	KPVVIVGAMRPSTAT	0.3849	5.50
HLA-DRB1*13:01	249	263	15	ITATKEIPR	KVEFDITATKEIPRV	0.3801	5.60
HLA-DRB1*13:01	240	254	15	VKPTGKVEF	FYPPVKPTGKVEFDI	0.3559	6.40
HLA-DRB1*13:01	304	318	15	VINRFKIPV	HAIEDVINRFKIPVV	0.3427	6.60
HLA-DRB1*13:01	285	299	15	IVIAGAGAG	AQGIVIAGAGAGGVS	0.3437	6.60
HLA-DRB1*13:01	182	196	15	VAASPKAVN	AVTVAASPKAVNRGA	0.3273	7.10
HLA-DRB1*13:01	252	266	15	ITATKEIPR	FDITATKEIPRVDIL	0.3119	7.50
HLA-DRB1*13:01	336	350	15	IHIASGYLN	TSAIHIASGYLNPQK	0.2696	8.80
HLA-DRB1*13:01	156	170	15	IVGAMRPST	GKPVVIVGAMRPSTA	0.2702	8.80
HLA-DRB1*13:01	284	298	15	IVIAGAGAG	GAQGIVIAGAGAGGV	0.2708	8.80
HLA-DRB1*13:01	181	195	15	VAASPKAVN	EAVTVAASPKAVNRG	0.2679	8.90
HLA-DRB1*13:01	196	210	15	VVMNDRIAS	AMVVMNDRIASAYYV	0.2541	9.30
HLA-DRB1*13:01	242	256	15	VKPTGKVEF	PPVKPTGKVEFDITA	0.2502	9.40
HLA-DRB1*13:01	239	253	15	VKPTGKVEF	FFYPPVKPTGKVEFD	0.2472	9.50
HLA-DRB1*13:01	306	320	15	VINRFKIPV	IEDVINRFKIPVVQS	0.6870	1.60
HLA-DRB1*15:01	336	350	15	IHIASGYLN	TSAIHIASGYLNPQK	0.5064	2.10
HLA-DRB1*15:01	180	194	15	VTVAASPKA	LEAVTVAASPKAVNR	0.4906	2.20
HLA-DRB1*15:01	108	122	15	ILISLSKSI	ITSDILISLSKSINK	0.4935	2.20
HLA-DRB1*15:01	193	207	15	MVVMNDRIA	NRGAMVVMNDRIASA	0.4968	2.20
HLA-DRB1*15:01	235	249	15	FFFYPPVKP	NTPFFFYPPVKPTGK	0.4646	2.50
HLA-DRB1*15:01	48	62	15	ITIFGTGGT	PNITIFGTGGTIAGS	0.4538	2.60
HLA-DRB1*15:01	109	123	15	ILISLSKSI	TSDILISLSKSINKL	0.4480	2.70
HLA-DRB1*15:01	262	276	15	LYAYEDMHN	RVDILYAYEDMHNDT	0.4227	3
HLA-DRB1*15:01	305	319	15	INRFKIPVV	AIEDVINRFKIPVVQ	0.4138	3.20
HLA-DRB1*15:01	263	277	15	LYAYEDMHN	VDILYAYEDMHNDTL	0.3965	3.40
HLA-DRB1*15:01	234	248	15	FFFYPPVKP	SNTPFFFYPPVKPTG	0.3791	3.60
HLA-DRB1*15:01	27	41	15	YVYTNSNGL	STKYVYTNSNGLNFT	0.3778	3.70
HLA-DRB1*15:01	335	349	15	IHIASGYLN	STSAIHIASGYLNPQ	0.3571	3.90
HLA-DRB1*15:01	179	193	15	VTVAASPKA	LLEAVTVAASPKAVN	0.3428	4.10
HLA-DRB1*15:01	26	40	15	YVYTNSNGL	SSTKYVYTNSNGLNF	0.3312	4.30
HLA-DRB1*15:01	342	356	15	LNPQKSRIL	ASGYLNPQKSRILLG	0.3344	4.30
HLA-DRB1*15:01	343	357	15	LNPQKSRIL	SGYLNPQKSRILLGL	0.3136	4.60
HLA-DRB1*15:01	192	206	15	MVVMNDRIA	VNRGAMVVMNDRIAS	0.3131	4.70
HLA-DRB1*15:01	181	195	15	VTVAASPKA	EAVTVAASPKAVNRG	0.3087	4.80
HLA-DRB1*15:01	214	228	15	MDTFKAIEM	NANTMDTFKAIEMGF	0.2907	5.20
HLA-DRB1*15:01	308	322	15	INRFKIPVV	DVINRFKIPVVQSMR	0.2873	5.30
HLA-DRB1*15:01	285	299	15	IVIAGAGAG	AQGIVIAGAGAGGVS	0.2817	5.40
HLA-DRB1*15:01	251	265	15	ITATKEIPR	EFDITATKEIPRVDI	0.2784	5.50
HLA-DRB1*15:01	250	264	15	ITATKEIPR	VEFDITATKEIPRVD	0.2746	5.60
HLA-DRB1*15:01	45	59	15	ITIFGTGGT	PGLPNITIFGTGGTI	0.2727	5.70
HLA-DRB1*15:01	261	275	15	LYAYEDMHN	PRVDILYAYEDMHND	0.2661	5.80
HLA-DRB1*15:01	236	250	15	FFFYPPVKP	TPFFFYPPVKPTGKV	0.2603	5.90
HLA-DRB1*15:01	215	229	15	MDTFKAIEM	ANTMDTFKAIEMGFL	0.2530	6
HLA-DRB1*15:01	25	39	15	YVYTNSNGL	SSSTKYVYTNSNGLN	0.2549	6
HLA-DRB1*15:01	195	209	15	MVVMNDRIA	GAMVVMNDRIASAYY	0.2425	6.30
HLA-DRB1*15:01	233	247	15	FFFYPPVKP	ISNTPFFFYPPVKPT	0.2385	6.40
HLA-DRB1*15:01	337	351	15	IHIASGYLN	SAIHIASGYLNPQKS	0.2265	6.80
HLA-DRB1*15:01	284	298	15	IVIAGAGAG	GAQGIVIAGAGAGGV	0.2198	7
HLA-DRB1*15:01	249	263	15	ITATKEIPR	KVEFDITATKEIPRV	0.2119	7.30
HLA-DRB1*15:01	174	188	15	FNLLEAVTV	DGPFNLLEAVTVAAS	0.2090	7.50
HLA-DRB1*15:01	107	121	15	ILISLSKSI	DITSDILISLSKSIN	0.2028	7.70
HLA-DRB1*15:01	213	227	15	MDTFKAIEM	TNANTMDTFKAIEMG	0.1980	8
HLA-DRB1*15:01	156	170	15	VVIVGAMRP	GKPVVIVGAMRPSTA	0.1937	8.10
HLA-DRB1*15:01	264	278	15	LYAYEDMHN	DILYAYEDMHNDTLY	0.1951	8.10
HLA-DRB1*15:01	28	42	15	YVYTNSNGL	TKYVYTNSNGLNFTQ	0.1931	8.20
HLA-DRB1*15:01	364	378	15	IRSVFSLGT	TLTDIRSVFSLGTVS	0.1822	8.60
HLA-DRB1*15:01	92	106	15	IAGVQVANV	VSNIAGVQVANVGSE	0.1793	8.70
HLA-DRB1*15:01	131	145	15	VITHGTDTL	AGAVITHGTDTLEET	0.1707	9.10
HLA-DRB1*15:01	334	348	15	IHIASGYLN	NSTSAIHIASGYLNP	0.1687	9.20
HLA-DRB1*15:01	173	187	15	FNLLEAVTV	ADGPFNLLEAVTVAA	0.1600	9.60
HLA-DRB1*15:01	330	344	15	VNSTSAIHI	LSDVNSTSAIHIASG	0.1602	9.60
HLA-DRB1*15:01	110	124	15	ILISLSKSI	SDILISLSKSINKLV	0.1577	9.70
HLA-DRB1*15:01	89	103	15	VSNIAGVQV	MLNVSNIAGVQVANV	0.1578	9.70
HLA-DRB1*15:01	86	100	15	MLNVSNIAG	VPSMLNVSNIAGVQV	0.1565	9.80
HLA-DRB1*15:01	315	329	15	VQSMRTVNG	IPVVQSMRTVNGEVP	0.1561	9.90
HLA-DRB1*15:01	46	60	15	ITIFGTGGT	GLPNITIFGTGGTIA	0.5121	2
HLA-DRB1*15:01	307	321	15	INRFKIPVV	EDVINRFKIPVVQSM	0.5978	1.40
HLA-DRB1*15:01	306	320	15	INRFKIPVV	IEDVINRFKIPVVQS	0.6041	1.40
HLA-DRB1*15:01	47	61	15	ITIFGTGGT	LPNITIFGTGGTIAG	0.6180	1.40
HLA-DRB1*15:01	194	208	15	MVVMNDRIA	RGAMVVMNDRIASAY	0.5275	1.90
HLA-DRB1*15:01	46	60	15	ITIFGTGGT	GLPNITIFGTGGTIA	0.5121	2

## Sheet: P. chrysogenum
Predicted Immunogenic T-cell Epitope for P. chrysogenum L-asparaginase. Selected epitopes presented a percentile rank < 2 (“strong binder”) and < 10 (“weak binder”)
Allele	Start	End	Length	Core Peptide	Peptide	Score	Rank
HLA-DRB1*01:01	236	250	15	YFYYPAVQA	KPYFYYPAVQANVKH	0.6257	2.30
HLA-DRB1*01:01	173	187	15	MNLVQGVTV	ADGPMNLVQGVTVAA	0.5973	2.50
HLA-DRB1*01:01	233	247	15	YFYYPAVQA	VSNKPYFYYPAVQAN	0.5881	2.60
HLA-DRB1*01:01	163	177	15	MRPATAISA	GSMRPATAISADGPM	0.5924	2.60
HLA-DRB1*01:01	201	215	15	VSALFATKT	NDRIVSALFATKTHA	0.5822	2.70
HLA-DRB1*01:01	342	356	15	FNPQQARIL	IASGLFNPQQARILL	0.5337	3
HLA-DRB1*01:01	193	207	15	LVVLNDRIV	DRGALVVLNDRIVSA	0.5021	3.40
HLA-DRB1*01:01	194	208	15	LVVLNDRIV	RGALVVLNDRIVSAL	0.4609	3.70
HLA-DRB1*01:01	89	103	15	VANIAAVQA	IFNVANIAAVQAHNV	0.4615	3.70
HLA-DRB1*01:01	160	174	15	MRPATAISA	VFVGSMRPATAISAD	0.4463	3.80
HLA-DRB1*01:01	87	101	15	FNVANIAAV	PEIFNVANIAAVQAH	0.4496	3.80
HLA-DRB1*01:01	49	63	15	ILATGGTIA	NVTILATGGTIAGTS	0.4587	3.80
HLA-DRB1*01:01	345	359	15	FNPQQARIL	GLFNPQQARILLGLL	0.4241	4.10
HLA-DRB1*01:01	88	102	15	VANIAAVQA	EIFNVANIAAVQAHN	0.4101	4.30
HLA-DRB1*01:01	175	189	15	MNLVQGVTV	GPMNLVQGVTVAADN	0.4045	4.40
HLA-DRB1*01:01	144	158	15	FFIDATVNC	ESAFFIDATVNCGKP	0.3836	4.70
HLA-DRB1*01:01	86	100	15	FNVANIAAV	IPEIFNVANIAAVQA	0.3608	5.10
HLA-DRB1*01:01	299	313	15	FGSAINDIV	ATDFGSAINDIVKKH	0.3569	5.20
HLA-DRB1*01:01	203	217	15	VSALFATKT	RIVSALFATKTHANT	0.3281	5.60
HLA-DRB1*01:01	48	62	15	ILATGGTIA	PNVTILATGGTIAGT	0.3252	5.70
HLA-DRB1*01:01	94	108	15	IAAVQAHNV	NIAAVQAHNVNSGDI	0.3213	5.80
HLA-DRB1*01:01	176	190	15	LVQGVTVAA	PMNLVQGVTVAADND	0.3099	6
HLA-DRB1*01:01	237	251	15	YYPAVQANV	PYFYYPAVQANVKHV	0.3106	6
HLA-DRB1*01:01	200	214	15	VSALFATKT	LNDRIVSALFATKTH	0.3023	6.20
HLA-DRB1*01:01	349	363	15	ARILLGLLL	PQQARILLGLLLAEK	0.2885	6.40
HLA-DRB1*01:01	172	186	15	MNLVQGVTV	SADGPMNLVQGVTVA	0.2820	6.60
HLA-DRB1*01:01	192	206	15	LVVLNDRIV	RDRGALVVLNDRIVS	0.2706	6.90
HLA-DRB1*01:01	143	157	15	FFIDATVNC	EESAFFIDATVNCGK	0.2355	7.70
HLA-DRB1*01:01	298	312	15	FGSAINDIV	VATDFGSAINDIVKK	0.2287	7.90
HLA-DRB1*01:01	19	33	15	LIHSRATNT	ASPLIHSRATNTSYT	0.2046	8.60
HLA-DRB1*01:01	85	99	15	IFNVANIAA	KIPEIFNVANIAAVQ	0.2064	8.60
HLA-DRB1*01:01	286	300	15	VVAGEGAGG	KGIVVAGEGAGGVAT	0.1790	9.50
HLA-DRB1*01:01	47	61	15	ILATGGTIA	LPNVTILATGGTIAG	0.1700	9.80
HLA-DRB1*01:01	92	106	15	IAAVQAHNV	VANIAAVQAHNVNSG	0.9557	0.17
HLA-DRB1*01:01	91	105	15	IAAVQAHNV	NVANIAAVQAHNVNS	0.9254	0.32
HLA-DRB1*01:01	93	107	15	IAAVQAHNV	ANIAAVQAHNVNSGD	0.8695	0.58
HLA-DRB1*01:01	162	176	15	MRPATAISA	VGSMRPATAISADGP	0.8304	0.75
HLA-DRB1*01:01	235	249	15	YFYYPAVQA	NKPYFYYPAVQANVK	0.8155	0.85
HLA-DRB1*01:01	90	104	15	IAAVQAHNV	FNVANIAAVQAHNVN	0.8053	0.91
HLA-DRB1*01:01	343	357	15	FNPQQARIL	ASGLFNPQQARILLG	0.7718	1.20
HLA-DRB1*01:01	174	188	15	MNLVQGVTV	DGPMNLVQGVTVAAD	0.7788	1.20
HLA-DRB1*01:01	344	358	15	FNPQQARIL	SGLFNPQQARILLGL	0.7330	1.50
HLA-DRB1*01:01	234	248	15	YFYYPAVQA	SNKPYFYYPAVQANV	0.7070	1.60
HLA-DRB1*01:01	202	216	15	VSALFATKT	DRIVSALFATKTHAN	0.7117	1.60
HLA-DRB1*01:01	161	175	15	MRPATAISA	FVGSMRPATAISADG	0.7142	1.60
HLA-DRB1*03:01	167	181	15	ISADGPMNL	PATAISADGPMNLVQ	0.5759	2.20
HLA-DRB1*03:01	228	242	15	IVSNKPYFY	NLGFIVSNKPYFYYP	0.4992	2.60
HLA-DRB1*03:01	229	243	15	IVSNKPYFY	LGFIVSNKPYFYYPA	0.4776	2.80
HLA-DRB1*03:01	169	183	15	ISADGPMNL	TAISADGPMNLVQGV	0.4002	3.50
HLA-DRB1*03:01	166	180	15	ISADGPMNL	RPATAISADGPMNLV	0.3824	3.70
HLA-DRB1*03:01	241	255	15	VQANVKHVV	YPAVQANVKHVVDVS	0.3836	3.70
HLA-DRB1*03:01	194	208	15	VVLNDRIVS	RGALVVLNDRIVSAL	0.3760	3.80
HLA-DRB1*03:01	195	209	15	VVLNDRIVS	GALVVLNDRIVSALF	0.3630	3.90
HLA-DRB1*03:01	182	196	15	VAADNDSRD	GVTVAADNDSRDRGA	0.3484	4.10
HLA-DRB1*03:01	227	241	15	FIVSNKPYF	GNLGFIVSNKPYFYY	0.3544	4.10
HLA-DRB1*03:01	240	254	15	VQANVKHVV	YYPAVQANVKHVVDV	0.3392	4.30
HLA-DRB1*03:01	356	370	15	LLAEKKGLK	LGLLLAEKKGLKEIR	0.3254	4.50
HLA-DRB1*03:01	193	207	15	VVLNDRIVS	DRGALVVLNDRIVSA	0.3258	4.50
HLA-DRB1*03:01	269	283	15	MQVDSLYSA	YEDMQVDSLYSAMKN	0.3148	4.70
HLA-DRB1*03:01	230	244	15	IVSNKPYFY	GFIVSNKPYFYYPAV	0.3102	4.80
HLA-DRB1*03:01	295	309	15	VATDFGSAI	AGGVATDFGSAINDI	0.2927	5.10
HLA-DRB1*03:01	181	195	15	VAADNDSRD	QGVTVAADNDSRDRG	0.2836	5.20
HLA-DRB1*03:01	294	308	15	VATDFGSAI	GAGGVATDFGSAIND	0.2798	5.30
HLA-DRB1*03:01	144	158	15	FFIDATVNC	ESAFFIDATVNCGKP	0.2802	5.30
HLA-DRB1*03:01	355	369	15	LLAEKKGLK	LLGLLLAEKKGLKEI	0.2738	5.40
HLA-DRB1*03:01	239	253	15	VQANVKHVV	FYYPAVQANVKHVVD	0.2580	5.70
HLA-DRB1*03:01	242	256	15	VQANVKHVV	PAVQANVKHVVDVSN	0.2482	5.90
HLA-DRB1*03:01	196	210	15	VLNDRIVSA	ALVVLNDRIVSALFA	0.2407	6
HLA-DRB1*03:01	268	282	15	MQVDSLYSA	AYEDMQVDSLYSAMK	0.2409	6
HLA-DRB1*03:01	354	368	15	LLAEKKGLK	ILLGLLLAEKKGLKE	0.2311	6.30
HLA-DRB1*03:01	226	240	15	FIVSNKPYF	QGNLGFIVSNKPYFY	0.2129	6.80
HLA-DRB1*03:01	314	328	15	VVLSHRTVN	NIPVVLSHRTVNGEV	0.2053	6.90
HLA-DRB1*03:01	357	371	15	LLAEKKGLK	GLLLAEKKGLKEIRE	0.1995	7.10
HLA-DRB1*03:01	180	194	15	VAADNDSRD	VQGVTVAADNDSRDR	0.1934	7.30
HLA-DRB1*03:01	143	157	15	FFIDATVNC	EESAFFIDATVNCGK	0.1913	7.40
HLA-DRB1*03:01	313	327	15	VVLSHRTVN	HNIPVVLSHRTVNGE	0.1870	7.60
HLA-DRB1*03:01	183	197	15	VAADNDSRD	VTVAADNDSRDRGAL	0.1750	8
HLA-DRB1*03:01	270	284	15	MQVDSLYSA	EDMQVDSLYSAMKNG	0.1743	8.10
HLA-DRB1*03:01	168	182	15	ISADGPMNL	ATAISADGPMNLVQG	0.6578	1.60
HLA-DRB1*04:01	145	159	15	FFIDATVNC	SAFFIDATVNCGKPI	0.5938	2
HLA-DRB1*04:01	87	101	15	IFNVANIAA	PEIFNVANIAAVQAH	0.6013	2
HLA-DRB1*04:01	85	99	15	IFNVANIAA	KIPEIFNVANIAAVQ	0.5570	2.40
HLA-DRB1*04:01	248	262	15	VVDVSNVDS	VKHVVDVSNVDSVPR	0.5380	2.60
HLA-DRB1*04:01	233	247	15	YFYYPAVQA	VSNKPYFYYPAVQAN	0.5239	2.70
HLA-DRB1*04:01	236	250	15	YFYYPAVQA	KPYFYYPAVQANVKH	0.5289	2.70
HLA-DRB1*04:01	182	196	15	VAADNDSRD	GVTVAADNDSRDRGA	0.5174	2.90
HLA-DRB1*04:01	176	190	15	LVQGVTVAA	PMNLVQGVTVAADND	0.4886	3.10
HLA-DRB1*04:01	162	176	15	MRPATAISA	VGSMRPATAISADGP	0.4935	3.10
HLA-DRB1*04:01	247	261	15	VVDVSNVDS	NVKHVVDVSNVDSVP	0.4605	3.60
HLA-DRB1*04:01	299	313	15	FGSAINDIV	ATDFGSAINDIVKKH	0.4028	4.20
HLA-DRB1*04:01	156	170	15	IVFVGSMRP	GKPIVFVGSMRPATA	0.4055	4.20
HLA-DRB1*04:01	142	156	15	FFIDATVNC	LEESAFFIDATVNCG	0.4078	4.20
HLA-DRB1*04:01	178	192	15	VTVAADNDS	NLVQGVTVAADNDSR	0.3768	4.70
HLA-DRB1*04:01	161	175	15	MRPATAISA	FVGSMRPATAISADG	0.3634	5.10
HLA-DRB1*04:01	56	70	15	IAGTSDDKT	GGTIAGTSDDKTATA	0.3396	5.60
HLA-DRB1*04:01	175	189	15	LVQGVTVAA	GPMNLVQGVTVAADN	0.3322	5.70
HLA-DRB1*04:01	298	312	15	FGSAINDIV	VATDFGSAINDIVKK	0.3165	6
HLA-DRB1*04:01	84	98	15	IFNVANIAA	SKIPEIFNVANIAAV	0.2951	6.50
HLA-DRB1*04:01	155	169	15	IVFVGSMRP	CGKPIVFVGSMRPAT	0.2973	6.50
HLA-DRB1*04:01	205	219	15	LFATKTHAN	VSALFATKTHANTMD	0.2868	6.70
HLA-DRB1*04:01	183	197	15	VAADNDSRD	VTVAADNDSRDRGAL	0.2581	7.40
HLA-DRB1*04:01	249	263	15	VVDVSNVDS	KHVVDVSNVDSVPRV	0.2497	7.60
HLA-DRB1*04:01	163	177	15	MRPATAISA	GSMRPATAISADGPM	0.2404	8
HLA-DRB1*04:01	275	289	15	YSAMKNGAK	DSLYSAMKNGAKGIV	0.2354	8.10
HLA-DRB1*04:01	246	260	15	HVVDVSNVD	ANVKHVVDVSNVDSV	0.2382	8.10
HLA-DRB1*04:01	55	69	15	IAGTSDDKT	TGGTIAGTSDDKTAT	0.2337	8.20
HLA-DRB1*04:01	315	329	15	VLSHRTVNG	IPVVLSHRTVNGEVP	0.2287	8.40
HLA-DRB1*04:01	274	288	15	YSAMKNGAK	VDSLYSAMKNGAKGI	0.2303	8.40
HLA-DRB1*04:01	92	106	15	IAAVQAHNV	VANIAAVQAHNVNSG	0.2167	8.90
HLA-DRB1*04:01	245	259	15	VKHVVDVSN	QANVKHVVDVSNVDS	0.2129	9
HLA-DRB1*04:01	95	109	15	VQAHNVNSG	IAAVQAHNVNSGDIS	0.2052	9.20
HLA-DRB1*04:01	177	191	15	LVQGVTVAA	MNLVQGVTVAADNDS	0.1990	9.40
HLA-DRB1*04:01	193	207	15	LVVLNDRIV	DRGALVVLNDRIVSA	0.1970	9.50
HLA-DRB1*04:01	144	158	15	FFIDATVNC	ESAFFIDATVNCGKP	0.8371	0.44
HLA-DRB1*04:01	180	194	15	VTVAADNDS	VQGVTVAADNDSRDR	0.7939	0.79
HLA-DRB1*04:01	235	249	15	YFYYPAVQA	NKPYFYYPAVQANVK	0.7484	1.10
HLA-DRB1*04:01	143	157	15	FFIDATVNC	EESAFFIDATVNCGK	0.6970	1.50
HLA-DRB1*04:01	86	100	15	IFNVANIAA	IPEIFNVANIAAVQA	0.6747	1.60
HLA-DRB1*04:01	181	195	15	VTVAADNDS	QGVTVAADNDSRDRG	0.6403	1.80
HLA-DRB1*04:01	234	248	15	YFYYPAVQA	SNKPYFYYPAVQANV	0.6415	1.80
HLA-DRB1*04:01	179	193	15	VTVAADNDS	LVQGVTVAADNDSRD	0.6423	1.80
HLA-DRB1*07:01	237	251	15	YYPAVQANV	PYFYYPAVQANVKHV	0.5100	2.40
HLA-DRB1*07:01	87	101	15	FNVANIAAV	PEIFNVANIAAVQAH	0.5034	2.50
HLA-DRB1*07:01	161	175	15	MRPATAISA	FVGSMRPATAISADG	0.5061	2.50
HLA-DRB1*07:01	172	186	15	MNLVQGVTV	SADGPMNLVQGVTVA	0.4896	2.70
HLA-DRB1*07:01	86	100	15	FNVANIAAV	IPEIFNVANIAAVQA	0.4549	3.10
HLA-DRB1*07:01	49	63	15	ILATGGTIA	NVTILATGGTIAGTS	0.3982	3.70
HLA-DRB1*07:01	160	174	15	MRPATAISA	VFVGSMRPATAISAD	0.3936	3.80
HLA-DRB1*07:01	175	189	15	MNLVQGVTV	GPMNLVQGVTVAADN	0.3689	4.10
HLA-DRB1*07:01	94	108	15	IAAVQAHNV	NIAAVQAHNVNSGDI	0.3554	4.30
HLA-DRB1*07:01	48	62	15	ILATGGTIA	PNVTILATGGTIAGT	0.3591	4.30
HLA-DRB1*07:01	26	40	15	TSYTNSNGL	RATNTSYTNSNGLTF	0.3460	4.50
HLA-DRB1*07:01	232	246	15	YFYYPAVQA	IVSNKPYFYYPAVQA	0.3305	4.80
HLA-DRB1*07:01	85	99	15	FNVANIAAV	KIPEIFNVANIAAVQ	0.3271	4.90
HLA-DRB1*07:01	205	219	15	LFATKTHAN	VSALFATKTHANTMD	0.3274	4.90
HLA-DRB1*07:01	163	177	15	MRPATAISA	GSMRPATAISADGPM	0.3183	5.10
HLA-DRB1*07:01	343	357	15	FNPQQARIL	ASGLFNPQQARILLG	0.3086	5.40
HLA-DRB1*07:01	156	170	15	IVFVGSMRP	GKPIVFVGSMRPATA	0.2970	5.60
HLA-DRB1*07:01	299	313	15	FGSAINDIV	ATDFGSAINDIVKKH	0.2827	6
HLA-DRB1*07:01	30	44	15	YTNSNGLTF	TSYTNSNGLTFNHFN	0.2781	6.10
HLA-DRB1*07:01	47	61	15	ILATGGTIA	LPNVTILATGGTIAG	0.2735	6.30
HLA-DRB1*07:01	19	33	15	LIHSRATNT	ASPLIHSRATNTSYT	0.2704	6.40
HLA-DRB1*07:01	155	169	15	IVFVGSMRP	CGKPIVFVGSMRPAT	0.2549	6.80
HLA-DRB1*07:01	18	32	15	LIHSRATNT	YASPLIHSRATNTSY	0.2561	6.80
HLA-DRB1*07:01	344	358	15	FNPQQARIL	SGLFNPQQARILLGL	0.2521	6.90
HLA-DRB1*07:01	298	312	15	FGSAINDIV	VATDFGSAINDIVKK	0.2407	7.20
HLA-DRB1*07:01	204	218	15	LFATKTHAN	IVSALFATKTHANTM	0.2133	8.30
HLA-DRB1*07:01	306	320	15	IVKKHNIPV	INDIVKKHNIPVVLS	0.2142	8.30
HLA-DRB1*07:01	25	39	15	TSYTNSNGL	SRATNTSYTNSNGLT	0.2082	8.40
HLA-DRB1*07:01	342	356	15	FNPQQARIL	IASGLFNPQQARILL	0.2095	8.40
HLA-DRB1*07:01	17	31	15	LIHSRATNT	SYASPLIHSRATNTS	0.2048	8.60
HLA-DRB1*07:01	206	220	15	ATKTHANTM	SALFATKTHANTMDT	0.1959	8.80
HLA-DRB1*07:01	203	217	15	LFATKTHAN	RIVSALFATKTHANT	0.1860	9.10
HLA-DRB1*07:01	12	26	15	ITSYASPLI	ALAITSYASPLIHSR	0.1876	9.10
HLA-DRB1*07:01	305	319	15	IVKKHNIPV	AINDIVKKHNIPVVL	0.1794	9.40
HLA-DRB1*07:01	154	168	15	IVFVGSMRP	NCGKPIVFVGSMRPA	0.1780	9.50
HLA-DRB1*07:01	171	185	15	MNLVQGVTV	ISADGPMNLVQGVTV	0.1773	9.60
HLA-DRB1*07:01	92	106	15	IAAVQAHNV	VANIAAVQAHNVNSG	0.9481	0.07
HLA-DRB1*07:01	91	105	15	IAAVQAHNV	NVANIAAVQAHNVNS	0.9387	0.08
HLA-DRB1*07:01	90	104	15	IAAVQAHNV	FNVANIAAVQAHNVN	0.9082	0.15
HLA-DRB1*07:01	93	107	15	IAAVQAHNV	ANIAAVQAHNVNSGD	0.8508	0.31
HLA-DRB1*07:01	174	188	15	MNLVQGVTV	DGPMNLVQGVTVAAD	0.7352	0.85
HLA-DRB1*07:01	235	249	15	YFYYPAVQA	NKPYFYYPAVQANVK	0.7193	0.90
HLA-DRB1*07:01	28	42	15	YTNSNGLTF	TNTSYTNSNGLTFNH	0.7197	0.90
HLA-DRB1*07:01	89	103	15	IAAVQAHNV	IFNVANIAAVQAHNV	0.6884	1.10
HLA-DRB1*07:01	29	43	15	YTNSNGLTF	NTSYTNSNGLTFNHF	0.6671	1.20
HLA-DRB1*07:01	236	250	15	YYPAVQANV	KPYFYYPAVQANVKH	0.6430	1.40
HLA-DRB1*07:01	27	41	15	YTNSNGLTF	ATNTSYTNSNGLTFN	0.6453	1.40
HLA-DRB1*07:01	234	248	15	YFYYPAVQA	SNKPYFYYPAVQANV	0.6222	1.60
HLA-DRB1*07:01	173	187	15	MNLVQGVTV	ADGPMNLVQGVTVAA	0.6226	1.60
HLA-DRB1*07:01	162	176	15	MRPATAISA	VGSMRPATAISADGP	0.5967	1.80
HLA-DRB1*07:01	233	247	15	YFYYPAVQA	VSNKPYFYYPAVQAN	0.5684	1.90
HLA-DRB1*08:01	235	249	15	YFYYPAVQA	NKPYFYYPAVQANVK	0.5817	2.60
HLA-DRB1*08:01	205	219	15	FATKTHANT	VSALFATKTHANTMD	0.5143	3.30
HLA-DRB1*08:01	206	220	15	FATKTHANT	SALFATKTHANTMDT	0.4922	3.70
HLA-DRB1*08:01	357	371	15	LAEKKGLKE	GLLLAEKKGLKEIRE	0.4771	3.90
HLA-DRB1*08:01	236	250	15	YYPAVQANV	KPYFYYPAVQANVKH	0.4733	4
HLA-DRB1*08:01	228	242	15	FIVSNKPYF	NLGFIVSNKPYFYYP	0.4491	4.30
HLA-DRB1*08:01	234	248	15	YFYYPAVQA	SNKPYFYYPAVQANV	0.4512	4.30
HLA-DRB1*08:01	306	320	15	IVKKHNIPV	INDIVKKHNIPVVLS	0.4431	4.40
HLA-DRB1*08:01	303	317	15	INDIVKKHN	GSAINDIVKKHNIPV	0.4441	4.40
HLA-DRB1*08:01	316	330	15	LSHRTVNGE	PVVLSHRTVNGEVPT	0.4331	4.60
HLA-DRB1*08:01	304	318	15	IVKKHNIPV	SAINDIVKKHNIPVV	0.4228	4.80
HLA-DRB1*08:01	356	370	15	LAEKKGLKE	LGLLLAEKKGLKEIR	0.4042	5.10
HLA-DRB1*08:01	285	299	15	IVVAGEGAG	AKGIVVAGEGAGGVA	0.4052	5.10
HLA-DRB1*08:01	302	316	15	INDIVKKHN	FGSAINDIVKKHNIP	0.4055	5.10
HLA-DRB1*08:01	305	319	15	IVKKHNIPV	AINDIVKKHNIPVVL	0.4065	5.10
HLA-DRB1*08:01	315	329	15	LSHRTVNGE	IPVVLSHRTVNGEVP	0.4081	5.10
HLA-DRB1*08:01	314	328	15	VVLSHRTVN	NIPVVLSHRTVNGEV	0.3862	5.50
HLA-DRB1*08:01	273	287	15	LYSAMKNGA	QVDSLYSAMKNGAKG	0.3759	5.70
HLA-DRB1*08:01	274	288	15	LYSAMKNGA	VDSLYSAMKNGAKGI	0.3721	5.80
HLA-DRB1*08:01	233	247	15	YFYYPAVQA	VSNKPYFYYPAVQAN	0.3676	5.90
HLA-DRB1*08:01	158	172	15	FVGSMRPAT	PIVFVGSMRPATAIS	0.3624	6
HLA-DRB1*08:01	204	218	15	FATKTHANT	IVSALFATKTHANTM	0.3421	6.50
HLA-DRB1*08:01	313	327	15	VVLSHRTVN	HNIPVVLSHRTVNGE	0.3323	6.80
HLA-DRB1*08:01	284	298	15	IVVAGEGAG	GAKGIVVAGEGAGGV	0.3284	6.90
HLA-DRB1*08:01	92	106	15	IAAVQAHNV	VANIAAVQAHNVNSG	0.3292	6.90
HLA-DRB1*08:01	237	251	15	YYPAVQANV	PYFYYPAVQANVKHV	0.3292	6.90
HLA-DRB1*08:01	227	241	15	FIVSNKPYF	GNLGFIVSNKPYFYY	0.3255	7
HLA-DRB1*08:01	20	34	15	IHSRATNTS	SPLIHSRATNTSYTN	0.3095	7.50
HLA-DRB1*08:01	157	171	15	FVGSMRPAT	KPIVFVGSMRPATAI	0.3103	7.50
HLA-DRB1*08:01	177	191	15	VQGVTVAAD	MNLVQGVTVAADNDS	0.3025	7.70
HLA-DRB1*08:01	87	101	15	FNVANIAAV	PEIFNVANIAAVQAH	0.2943	8.10
HLA-DRB1*08:01	156	170	15	FVGSMRPAT	GKPIVFVGSMRPATA	0.2929	8.20
HLA-DRB1*08:01	355	369	15	LAEKKGLKE	LLGLLLAEKKGLKEI	0.2733	8.80
HLA-DRB1*08:01	307	321	15	IVKKHNIPV	NDIVKKHNIPVVLSH	0.2718	8.90
HLA-DRB1*08:01	19	33	15	IHSRATNTS	ASPLIHSRATNTSYT	0.2643	9.20
HLA-DRB1*08:01	91	105	15	IAAVQAHNV	NVANIAAVQAHNVNS	0.2602	9.50
HLA-DRB1*08:01	226	240	15	FIVSNKPYF	QGNLGFIVSNKPYFY	0.2581	9.60
HLA-DRB1*11:01	274	288	15	LYSAMKNGA	VDSLYSAMKNGAKGI	0.6644	2
HLA-DRB1*11:01	158	172	15	FVGSMRPAT	PIVFVGSMRPATAIS	0.6728	2
HLA-DRB1*11:01	273	287	15	LYSAMKNGA	QVDSLYSAMKNGAKG	0.6510	2.10
HLA-DRB1*11:01	303	317	15	INDIVKKHN	GSAINDIVKKHNIPV	0.5660	2.70
HLA-DRB1*11:01	157	171	15	FVGSMRPAT	KPIVFVGSMRPATAI	0.5795	2.70
HLA-DRB1*11:01	302	316	15	INDIVKKHN	FGSAINDIVKKHNIP	0.5298	3.10
HLA-DRB1*11:01	235	249	15	YFYYPAVQA	NKPYFYYPAVQANVK	0.5306	3.10
HLA-DRB1*11:01	314	328	15	VVLSHRTVN	NIPVVLSHRTVNGEV	0.4789	3.70
HLA-DRB1*11:01	156	170	15	FVGSMRPAT	GKPIVFVGSMRPATA	0.4674	3.90
HLA-DRB1*11:01	228	242	15	FIVSNKPYF	NLGFIVSNKPYFYYP	0.4595	4
HLA-DRB1*11:01	313	327	15	VVLSHRTVN	HNIPVVLSHRTVNGE	0.4406	4.20
HLA-DRB1*11:01	285	299	15	IVVAGEGAG	AKGIVVAGEGAGGVA	0.4245	4.40
HLA-DRB1*11:01	275	289	15	LYSAMKNGA	DSLYSAMKNGAKGIV	0.4034	4.80
HLA-DRB1*11:01	206	220	15	FATKTHANT	SALFATKTHANTMDT	0.3756	5.10
HLA-DRB1*11:01	234	248	15	YFYYPAVQA	SNKPYFYYPAVQANV	0.3707	5.20
HLA-DRB1*11:01	272	286	15	LYSAMKNGA	MQVDSLYSAMKNGAK	0.3631	5.30
HLA-DRB1*11:01	205	219	15	FATKTHANT	VSALFATKTHANTMD	0.3521	5.40
HLA-DRB1*11:01	236	250	15	YFYYPAVQA	KPYFYYPAVQANVKH	0.3373	5.70
HLA-DRB1*11:01	194	208	15	VVLNDRIVS	RGALVVLNDRIVSAL	0.3407	5.70
HLA-DRB1*11:01	241	255	15	VQANVKHVV	YPAVQANVKHVVDVS	0.3345	5.80
HLA-DRB1*11:01	227	241	15	FIVSNKPYF	GNLGFIVSNKPYFYY	0.3196	6
HLA-DRB1*11:01	284	298	15	IVVAGEGAG	GAKGIVVAGEGAGGV	0.3027	6.30
HLA-DRB1*11:01	304	318	15	INDIVKKHN	SAINDIVKKHNIPVV	0.2963	6.50
HLA-DRB1*11:01	193	207	15	VVLNDRIVS	DRGALVVLNDRIVSA	0.2965	6.50
HLA-DRB1*11:01	301	315	15	INDIVKKHN	DFGSAINDIVKKHNI	0.2924	6.60
HLA-DRB1*11:01	195	209	15	VVLNDRIVS	GALVVLNDRIVSALF	0.2873	6.70
HLA-DRB1*11:01	240	254	15	VQANVKHVV	YYPAVQANVKHVVDV	0.2677	7
HLA-DRB1*11:01	233	247	15	YFYYPAVQA	VSNKPYFYYPAVQAN	0.2585	7.30
HLA-DRB1*11:01	306	320	15	IVKKHNIPV	INDIVKKHNIPVVLS	0.2603	7.30
HLA-DRB1*11:01	87	101	15	FNVANIAAV	PEIFNVANIAAVQAH	0.2432	7.70
HLA-DRB1*11:01	159	173	15	FVGSMRPAT	IVFVGSMRPATAISA	0.2273	8.10
HLA-DRB1*11:01	305	319	15	IVKKHNIPV	AINDIVKKHNIPVVL	0.2086	8.80
HLA-DRB1*11:01	226	240	15	FIVSNKPYF	QGNLGFIVSNKPYFY	0.2091	8.80
HLA-DRB1*11:01	312	326	15	VVLSHRTVN	KHNIPVVLSHRTVNG	0.2097	8.80
HLA-DRB1*11:01	86	100	15	FNVANIAAV	IPEIFNVANIAAVQA	0.2044	9
HLA-DRB1*11:01	92	106	15	IAAVQAHNV	VANIAAVQAHNVNSG	0.2019	9.10
HLA-DRB1*11:01	356	370	15	LLAEKKGLK	LGLLLAEKKGLKEIR	0.1998	9.20
HLA-DRB1*11:01	162	176	15	MRPATAISA	VGSMRPATAISADGP	0.1925	9.40
HLA-DRB1*11:01	237	251	15	YYPAVQANV	PYFYYPAVQANVKHV	0.1937	9.40
HLA-DRB1*11:01	355	369	15	LLLAEKKGL	LLGLLLAEKKGLKEI	0.1939	9.40
HLA-DRB1*11:01	315	329	15	VVLSHRTVN	IPVVLSHRTVNGEVP	0.1940	9.40
HLA-DRB1*11:01	354	368	15	LLLAEKKGL	ILLGLLLAEKKGLKE	0.1830	9.80
HLA-DRB1*13:01	307	321	15	IVKKHNIPV	NDIVKKHNIPVVLSH	0.6456	2
HLA-DRB1*13:01	242	256	15	VQANVKHVV	PAVQANVKHVVDVSN	0.6064	2.30
HLA-DRB1*13:01	92	106	15	IAAVQAHNV	VANIAAVQAHNVNSG	0.5815	2.60
HLA-DRB1*13:01	239	253	15	VQANVKHVV	FYYPAVQANVKHVVD	0.5639	2.70
HLA-DRB1*13:01	303	317	15	INDIVKKHN	GSAINDIVKKHNIPV	0.5391	2.90
HLA-DRB1*13:01	314	328	15	VVLSHRTVN	NIPVVLSHRTVNGEV	0.5031	3.30
HLA-DRB1*13:01	315	329	15	VLSHRTVNG	IPVVLSHRTVNGEVP	0.4872	3.50
HLA-DRB1*13:01	91	105	15	IAAVQAHNV	NVANIAAVQAHNVNS	0.4674	3.90
HLA-DRB1*13:01	302	316	15	INDIVKKHN	FGSAINDIVKKHNIP	0.4382	4.50
HLA-DRB1*13:01	20	34	15	IHSRATNTS	SPLIHSRATNTSYTN	0.4225	4.80
HLA-DRB1*13:01	229	243	15	IVSNKPYFY	LGFIVSNKPYFYYPA	0.4115	5
HLA-DRB1*13:01	313	327	15	VVLSHRTVN	HNIPVVLSHRTVNGE	0.4020	5.10
HLA-DRB1*13:01	356	370	15	LLAEKKGLK	LGLLLAEKKGLKEIR	0.4042	5.10
HLA-DRB1*13:01	228	242	15	IVSNKPYFY	NLGFIVSNKPYFYYP	0.4083	5.10
HLA-DRB1*13:01	355	369	15	LLLAEKKGL	LLGLLLAEKKGLKEI	0.3950	5.30
HLA-DRB1*13:01	194	208	15	VVLNDRIVS	RGALVVLNDRIVSAL	0.3919	5.40
HLA-DRB1*13:01	193	207	15	LVVLNDRIV	DRGALVVLNDRIVSA	0.3839	5.60
HLA-DRB1*13:01	93	107	15	IAAVQAHNV	ANIAAVQAHNVNSGD	0.3732	5.90
HLA-DRB1*13:01	274	288	15	LYSAMKNGA	VDSLYSAMKNGAKGI	0.3671	6.10
HLA-DRB1*13:01	354	368	15	LLLAEKKGL	ILLGLLLAEKKGLKE	0.3609	6.30
HLA-DRB1*13:01	273	287	15	LYSAMKNGA	QVDSLYSAMKNGAKG	0.3478	6.60
HLA-DRB1*13:01	19	33	15	IHSRATNTS	ASPLIHSRATNTSYT	0.3310	7
HLA-DRB1*13:01	195	209	15	VVLNDRIVS	GALVVLNDRIVSALF	0.2898	8.20
HLA-DRB1*13:01	230	244	15	IVSNKPYFY	GFIVSNKPYFYYPAV	0.2868	8.30
HLA-DRB1*13:01	95	109	15	VQAHNVNSG	IAAVQAHNVNSGDIS	0.2812	8.50
HLA-DRB1*13:01	316	330	15	VLSHRTVNG	PVVLSHRTVNGEVPT	0.2721	8.70
HLA-DRB1*13:01	285	299	15	IVVAGEGAG	AKGIVVAGEGAGGVA	0.2737	8.70
HLA-DRB1*13:01	90	104	15	IAAVQAHNV	FNVANIAAVQAHNVN	0.2702	8.80
HLA-DRB1*13:01	235	249	15	YFYYPAVQA	NKPYFYYPAVQANVK	0.2645	9
HLA-DRB1*13:01	357	371	15	LLAEKKGLK	GLLLAEKKGLKEIRE	0.2567	9.20
HLA-DRB1*13:01	301	315	15	INDIVKKHN	DFGSAINDIVKKHNI	0.2493	9.40
HLA-DRB1*13:01	227	241	15	FIVSNKPYF	GNLGFIVSNKPYFYY	0.2478	9.50
HLA-DRB1*13:01	12	26	15	ITSYASPLI	ALAITSYASPLIHSR	0.2391	9.80
HLA-DRB1*13:01	306	320	15	IVKKHNIPV	INDIVKKHNIPVVLS	0.7917	0.74
HLA-DRB1*13:01	241	255	15	VQANVKHVV	YPAVQANVKHVVDVS	0.7532	1.10
HLA-DRB1*13:01	305	319	15	IVKKHNIPV	AINDIVKKHNIPVVL	0.7286	1.30
HLA-DRB1*13:01	304	318	15	IVKKHNIPV	SAINDIVKKHNIPVV	0.7004	1.50
HLA-DRB1*13:01	240	254	15	VQANVKHVV	YYPAVQANVKHVVDV	0.6885	1.60
HLA-DRB1*15:01	215	229	15	MDTFKAYEQ	ANTMDTFKAYEQGNL	0.4934	2.20
HLA-DRB1*15:01	87	101	15	IFNVANIAA	PEIFNVANIAAVQAH	0.4527	2.60
HLA-DRB1*15:01	156	170	15	IVFVGSMRP	GKPIVFVGSMRPATA	0.4545	2.60
HLA-DRB1*15:01	9	23	15	ITSYASPLI	TVSALAITSYASPLI	0.4220	3.10
HLA-DRB1*15:01	195	209	15	LVVLNDRIV	GALVVLNDRIVSALF	0.3802	3.60
HLA-DRB1*15:01	155	169	15	IVFVGSMRP	CGKPIVFVGSMRPAT	0.3415	4.10
HLA-DRB1*15:01	232	246	15	YFYYPAVQA	IVSNKPYFYYPAVQA	0.3436	4.10
HLA-DRB1*15:01	363	377	15	LKEIREVFL	KKGLKEIREVFLKAT	0.3242	4.40
HLA-DRB1*15:01	216	230	15	FKAYEQGNL	NTMDTFKAYEQGNLG	0.3108	4.70
HLA-DRB1*15:01	174	188	15	MNLVQGVTV	DGPMNLVQGVTVAAD	0.2998	4.90
HLA-DRB1*15:01	213	227	15	MDTFKAYEQ	THANTMDTFKAYEQG	0.2875	5.30
HLA-DRB1*15:01	217	231	15	FKAYEQGNL	TMDTFKAYEQGNLGF	0.2822	5.40
HLA-DRB1*15:01	303	317	15	IVKKHNIPV	GSAINDIVKKHNIPV	0.2822	5.40
HLA-DRB1*15:01	218	232	15	FKAYEQGNL	MDTFKAYEQGNLGFI	0.2791	5.50
HLA-DRB1*15:01	84	98	15	IFNVANIAA	SKIPEIFNVANIAAV	0.2760	5.60
HLA-DRB1*15:01	362	376	15	LKEIREVFL	EKKGLKEIREVFLKA	0.2721	5.70
HLA-DRB1*15:01	162	176	15	MRPATAISA	VGSMRPATAISADGP	0.2524	6
HLA-DRB1*15:01	237	251	15	YFYYPAVQA	PYFYYPAVQANVKHV	0.2426	6.30
HLA-DRB1*15:01	315	329	15	VLSHRTVNG	IPVVLSHRTVNGEVP	0.2204	7
HLA-DRB1*15:01	94	108	15	IAAVQAHNV	NIAAVQAHNVNSGDI	0.2133	7.30
HLA-DRB1*15:01	89	103	15	VANIAAVQA	IFNVANIAAVQAHNV	0.2080	7.50
HLA-DRB1*15:01	285	299	15	IVVAGEGAG	AKGIVVAGEGAGGVA	0.2009	7.80
HLA-DRB1*15:01	173	187	15	MNLVQGVTV	ADGPMNLVQGVTVAA	0.1859	8.40
HLA-DRB1*15:01	131	145	15	VITHGTDTL	SGAVITHGTDTLEES	0.1843	8.50
HLA-DRB1*15:01	49	63	15	ILATGGTIA	NVTILATGGTIAGTS	0.1761	8.90
HLA-DRB1*15:01	154	168	15	IVFVGSMRP	NCGKPIVFVGSMRPA	0.1761	8.90
HLA-DRB1*15:01	161	175	15	MRPATAISA	FVGSMRPATAISADG	0.1698	9.10
HLA-DRB1*15:01	248	262	15	VVDVSNVDS	VKHVVDVSNVDSVPR	0.1611	9.60
HLA-DRB1*15:01	219	233	15	FKAYEQGNL	DTFKAYEQGNLGFIV	0.1586	9.70
HLA-DRB1*15:01	214	228	15	MDTFKAYEQ	HANTMDTFKAYEQGN	0.5090	2.10
HLA-DRB1*15:01	11	25	15	ITSYASPLI	SALAITSYASPLIHS	0.9491	0.04
HLA-DRB1*15:01	13	27	15	ITSYASPLI	LAITSYASPLIHSRA	0.9193	0.08
HLA-DRB1*15:01	10	24	15	ITSYASPLI	VSALAITSYASPLIH	0.8890	0.17
HLA-DRB1*15:01	92	106	15	IAAVQAHNV	VANIAAVQAHNVNSG	0.8662	0.25
HLA-DRB1*15:01	262	276	15	LYAYEDMQV	RVDILYAYEDMQVDS	0.8402	0.36
HLA-DRB1*15:01	91	105	15	IAAVQAHNV	NVANIAAVQAHNVNS	0.8164	0.51
HLA-DRB1*15:01	263	277	15	LYAYEDMQV	VDILYAYEDMQVDSL	0.8124	0.53
HLA-DRB1*15:01	235	249	15	YFYYPAVQA	NKPYFYYPAVQANVK	0.7937	0.59
HLA-DRB1*15:01	306	320	15	IVKKHNIPV	INDIVKKHNIPVVLS	0.7614	0.65
HLA-DRB1*15:01	193	207	15	LVVLNDRIV	DRGALVVLNDRIVSA	0.7460	0.71
HLA-DRB1*15:01	234	248	15	YFYYPAVQA	SNKPYFYYPAVQANV	0.7424	0.74
HLA-DRB1*15:01	305	319	15	IVKKHNIPV	AINDIVKKHNIPVVL	0.7194	0.86
HLA-DRB1*15:01	194	208	15	LVVLNDRIV	RGALVVLNDRIVSAL	0.7100	0.88
HLA-DRB1*15:01	14	28	15	ITSYASPLI	AITSYASPLIHSRAT	0.7024	0.93
HLA-DRB1*15:01	93	107	15	IAAVQAHNV	ANIAAVQAHNVNSGD	0.6917	0.97
HLA-DRB1*15:01	236	250	15	YFYYPAVQA	KPYFYYPAVQANVKH	0.6706	1.10
HLA-DRB1*15:01	304	318	15	IVKKHNIPV	SAINDIVKKHNIPVV	0.6759	1.10
HLA-DRB1*15:01	233	247	15	YFYYPAVQA	VSNKPYFYYPAVQAN	0.6797	1.10
HLA-DRB1*15:01	261	275	15	LYAYEDMQV	PRVDILYAYEDMQVD	0.6588	1.20
HLA-DRB1*15:01	90	104	15	IAAVQAHNV	FNVANIAAVQAHNVN	0.6636	1.20
HLA-DRB1*15:01	307	321	15	IVKKHNIPV	NDIVKKHNIPVVLSH	0.6048	1.40
HLA-DRB1*15:01	264	278	15	LYAYEDMQV	DILYAYEDMQVDSLY	0.6061	1.40
HLA-DRB1*15:01	86	100	15	IFNVANIAA	IPEIFNVANIAAVQA	0.6132	1.40
HLA-DRB1*15:01	192	206	15	LVVLNDRIV	RDRGALVVLNDRIVS	0.5631	1.70
HLA-DRB1*15:01	12	26	15	ITSYASPLI	ALAITSYASPLIHSR	0.9658	0.02
HLA-DRB1*15:01	85	99	15	IFNVANIAA	KIPEIFNVANIAAVQ	0.5176	2

## Sheet: P. digitatum
Table S1: Predicted immunogenic T-cell epitope of ASNase from the evaluated microorganisms.
Predicted Immunogenic T-cell Epitope for P. digitatum L-asparaginase. Selected epitopes presented a percentile rank < 2 (“strong binder”) and < 10 (“weak binder”)
Allele	Start	End	Length	Core Peptide	Peptide	Score	Rank
HLA-DRB1*01:01	92	106	15	IAAIQAHNV	IANIAAIQAHNVNSG	0.9649	0.11
HLA-DRB1*01:01	174	188	15	MNLLQGVTV	DGPMNLLQGVTVAAD	0.9541	0.19
HLA-DRB1*01:01	91	105	15	IAAIQAHNV	KIANIAAIQAHNVNS	0.9412	0.27
HLA-DRB1*01:01	93	107	15	IAAIQAHNV	ANIAAIQAHNVNSGD	0.9074	0.46
HLA-DRB1*01:01	173	187	15	MNLLQGVTV	ADGPMNLLQGVTVAA	0.9014	0.48
HLA-DRB1*01:01	235	249	15	YFYYPAVQA	NKPYFYYPAVQANAK	0.8481	0.67
HLA-DRB1*01:01	90	104	15	IAAIQAHNV	FKIANIAAIQAHNVN	0.8491	0.67
HLA-DRB1*01:01	175	189	15	MNLLQGVTV	GPMNLLQGVTVAADK	0.7812	1.20
HLA-DRB1*01:01	234	248	15	YFYYPAVQA	SNKPYFYYPAVQANA	0.7553	1.30
HLA-DRB1*01:01	89	103	15	IANIAAIQA	IFKIANIAAIQAHNV	0.7225	1.50
HLA-DRB1*01:01	172	186	15	MNLLQGVTV	SADGPMNLLQGVTVA	0.7345	1.50
HLA-DRB1*01:01	202	216	15	VSALFATKT	DRIVSALFATKTSAN	0.7055	1.60
HLA-DRB1*01:01	88	102	15	IANIAAIQA	DIFKIANIAAIQAHN	0.7032	1.70
HLA-DRB1*01:01	236	250	15	YFYYPAVQA	KPYFYYPAVQANAKH	0.6806	1.80
HLA-DRB1*01:01	87	101	15	FKIANIAAI	PDIFKIANIAAIQAH	0.6164	2.40
HLA-DRB1*01:01	343	357	15	FNPQQSRIL	ASGMFNPQQSRILLG	0.6212	2.40
HLA-DRB1*01:01	233	247	15	YFYYPAVQA	VSNKPYFYYPAVQAN	0.5881	2.60
HLA-DRB1*01:01	201	215	15	VSALFATKT	NDRIVSALFATKTSA	0.5732	2.70
HLA-DRB1*01:01	344	358	15	FNPQQSRIL	SGMFNPQQSRILLGL	0.5759	2.70
HLA-DRB1*01:01	86	100	15	FKIANIAAI	IPDIFKIANIAAIQA	0.5479	2.90
HLA-DRB1*01:01	162	176	15	MRPSTAISA	VGSMRPSTAISADGP	0.5279	3.10
HLA-DRB1*01:01	193	207	15	LVVLNDRIV	DRGALVVLNDRIVSA	0.5021	3.40
HLA-DRB1*01:01	194	208	15	LVVLNDRIV	RGALVVLNDRIVSAL	0.4609	3.70
HLA-DRB1*01:01	49	63	15	ILATGGTIA	NVTILATGGTIAGTS	0.4587	3.80
HLA-DRB1*01:01	94	108	15	IAAIQAHNV	NIAAIQAHNVNSGDI	0.4079	4.40
HLA-DRB1*01:01	161	175	15	MRPSTAISA	FVGSMRPSTAISADG	0.3555	5.20
HLA-DRB1*01:01	85	99	15	IFKIANIAA	GIPDIFKIANIAAIQ	0.3370	5.50
HLA-DRB1*01:01	237	251	15	YYPAVQANA	PYFYYPAVQANAKHV	0.3390	5.50
HLA-DRB1*01:01	342	356	15	FNPQQSRIL	IASGMFNPQQSRILL	0.3334	5.60
HLA-DRB1*01:01	48	62	15	ILATGGTIA	PNVTILATGGTIAGT	0.3252	5.70
HLA-DRB1*01:01	203	217	15	VSALFATKT	RIVSALFATKTSANT	0.3163	5.90
HLA-DRB1*01:01	299	313	15	FASAINDIG	STDFASAINDIGVKH	0.2982	6.20
HLA-DRB1*01:01	363	377	15	FKEIREVFS	KKGFKEIREVFSKAT	0.2964	6.30
HLA-DRB1*01:01	144	158	15	FFLDATVNC	ESAFFLDATVNCGKP	0.2975	6.30
HLA-DRB1*01:01	200	214	15	VSALFATKT	LNDRIVSALFATKTS	0.2904	6.40
HLA-DRB1*01:01	192	206	15	LVVLNDRIV	RDRGALVVLNDRIVS	0.2706	6.90
HLA-DRB1*01:01	287	301	15	IAGEGAGGV	GIVIAGEGAGGVSTD	0.2619	7.10
HLA-DRB1*01:01	345	359	15	FNPQQSRIL	GMFNPQQSRILLGLL	0.2550	7.20
HLA-DRB1*01:01	176	190	15	LLQGVTVAA	PMNLLQGVTVAADKN	0.2531	7.30
HLA-DRB1*01:01	362	376	15	FKEIREVFS	EKKGFKEIREVFSKA	0.2353	7.70
HLA-DRB1*01:01	163	177	15	MRPSTAISA	GSMRPSTAISADGPM	0.2290	7.80
HLA-DRB1*01:01	308	322	15	VKHSIPVVL	DIGVKHSIPVVLSHR	0.2133	8.30
HLA-DRB1*01:01	286	300	15	IAGEGAGGV	KGIVIAGEGAGGVST	0.1953	8.90
HLA-DRB1*01:01	298	312	15	FASAINDIG	VSTDFASAINDIGVK	0.1920	9
HLA-DRB1*01:01	143	157	15	FFLDATVNC	EESAFFLDATVNCGK	0.1697	9.80
HLA-DRB1*01:01	47	61	15	ILATGGTIA	LPNVTILATGGTIAG	0.1700	9.80
HLA-DRB1*03:01	182	196	15	VAADKNSRD	GVTVAADKNSRDRGA	0.7445	1.10
HLA-DRB1*03:01	181	195	15	VAADKNSRD	QGVTVAADKNSRDRG	0.7082	1.40
HLA-DRB1*03:01	269	283	15	MQIDSIYSA	YEDMQIDSIYSAVKN	0.5942	2
HLA-DRB1*03:01	168	182	15	ISADGPMNL	STAISADGPMNLLQG	0.5970	2
HLA-DRB1*03:01	180	194	15	VAADKNSRD	LQGVTVAADKNSRDR	0.5818	2.10
HLA-DRB1*03:01	183	197	15	VAADKNSRD	VTVAADKNSRDRGAL	0.5199	2.50
HLA-DRB1*03:01	268	282	15	MQIDSIYSA	AYEDMQIDSIYSAVK	0.5053	2.60
HLA-DRB1*03:01	167	181	15	ISADGPMNL	PSTAISADGPMNLLQ	0.5090	2.60
HLA-DRB1*03:01	228	242	15	IVSNKPYFY	SLGFIVSNKPYFYYP	0.4891	2.70
HLA-DRB1*03:01	229	243	15	IVSNKPYFY	LGFIVSNKPYFYYPA	0.4776	2.80
HLA-DRB1*03:01	241	255	15	VQANAKHVA	YPAVQANAKHVADVS	0.4232	3.30
HLA-DRB1*03:01	270	284	15	MQIDSIYSA	EDMQIDSIYSAVKNG	0.4124	3.40
HLA-DRB1*03:01	240	254	15	VQANAKHVA	YYPAVQANAKHVADV	0.3805	3.70
HLA-DRB1*03:01	194	208	15	VVLNDRIVS	RGALVVLNDRIVSAL	0.3760	3.80
HLA-DRB1*03:01	195	209	15	VVLNDRIVS	GALVVLNDRIVSALF	0.3630	3.90
HLA-DRB1*03:01	227	241	15	IVSNKPYFY	GSLGFIVSNKPYFYY	0.3450	4.20
HLA-DRB1*03:01	169	183	15	ISADGPMNL	TAISADGPMNLLQGV	0.3353	4.30
HLA-DRB1*03:01	193	207	15	VVLNDRIVS	DRGALVVLNDRIVSA	0.3258	4.50
HLA-DRB1*03:01	166	180	15	ISADGPMNL	RPSTAISADGPMNLL	0.3175	4.60
HLA-DRB1*03:01	295	309	15	VSTDFASAI	AGGVSTDFASAINDI	0.3178	4.60
HLA-DRB1*03:01	294	308	15	VSTDFASAI	GAGGVSTDFASAIND	0.3096	4.80
HLA-DRB1*03:01	230	244	15	IVSNKPYFY	GFIVSNKPYFYYPAV	0.3102	4.80
HLA-DRB1*03:01	239	253	15	VQANAKHVA	FYYPAVQANAKHVAD	0.2761	5.30
HLA-DRB1*03:01	242	256	15	VQANAKHVA	PAVQANAKHVADVSN	0.2780	5.30
HLA-DRB1*03:01	267	281	15	MQIDSIYSA	YAYEDMQIDSIYSAV	0.2730	5.40
HLA-DRB1*03:01	274	288	15	IYSAVKNGA	IDSIYSAVKNGAKGI	0.2513	5.80
HLA-DRB1*03:01	196	210	15	VLNDRIVSA	ALVVLNDRIVSALFA	0.2407	6
HLA-DRB1*03:01	273	287	15	IYSAVKNGA	QIDSIYSAVKNGAKG	0.2389	6.10
HLA-DRB1*03:01	179	193	15	TVAADKNSR	LLQGVTVAADKNSRD	0.2315	6.30
HLA-DRB1*03:01	144	158	15	FFLDATVNC	ESAFFLDATVNCGKP	0.2114	6.80
HLA-DRB1*03:01	226	240	15	FIVSNKPYF	QGSLGFIVSNKPYFY	0.2015	7
HLA-DRB1*03:01	314	328	15	VVLSHRTVN	SIPVVLSHRTVNGEV	0.1930	7.30
HLA-DRB1*03:01	355	369	15	LLLAEKKGF	LLGLLLAEKKGFKEI	0.1909	7.40
HLA-DRB1*03:01	356	370	15	LLAEKKGFK	LGLLLAEKKGFKEIR	0.1896	7.50
HLA-DRB1*03:01	313	327	15	VVLSHRTVN	HSIPVVLSHRTVNGE	0.1753	8
HLA-DRB1*03:01	354	368	15	LLLAEKKGF	ILLGLLLAEKKGFKE	0.1721	8.10
HLA-DRB1*03:01	272	286	15	IYSAVKNGA	MQIDSIYSAVKNGAK	0.1602	8.60
HLA-DRB1*03:01	184	198	15	VAADKNSRD	TVAADKNSRDRGALV	0.1537	8.90
HLA-DRB1*03:01	293	307	15	VSTDFASAI	EGAGGVSTDFASAIN	0.1510	9
HLA-DRB1*03:01	275	289	15	IYSAVKNGA	DSIYSAVKNGAKGIV	0.1411	9.50
HLA-DRB1*03:01	143	157	15	FFLDATVNC	EESAFFLDATVNCGK	0.1373	9.80
HLA-DRB1*03:01	251	265	15	VSNVDAMPR	VADVSNVDAMPRVDI	0.1347	9.90
HLA-DRB1*04:01	299	313	15	FASAINDIG	STDFASAINDIGVKH	0.9000	0.20
HLA-DRB1*04:01	298	312	15	FASAINDIG	VSTDFASAINDIGVK	0.8576	0.33
HLA-DRB1*04:01	182	196	15	VAADKNSRD	GVTVAADKNSRDRGA	0.7998	0.74
HLA-DRB1*04:01	235	249	15	YFYYPAVQA	NKPYFYYPAVQANAK	0.7933	0.79
HLA-DRB1*04:01	144	158	15	FFLDATVNC	ESAFFLDATVNCGKP	0.7420	1.10
HLA-DRB1*04:01	181	195	15	VAADKNSRD	QGVTVAADKNSRDRG	0.7363	1.20
HLA-DRB1*04:01	86	100	15	IFKIANIAA	IPDIFKIANIAAIQA	0.7270	1.30
HLA-DRB1*04:01	234	248	15	YFYYPAVQA	SNKPYFYYPAVQANA	0.6928	1.50
HLA-DRB1*04:01	300	314	15	FASAINDIG	TDFASAINDIGVKHS	0.7008	1.50
HLA-DRB1*04:01	87	101	15	FKIANIAAI	PDIFKIANIAAIQAH	0.6779	1.60
HLA-DRB1*04:01	236	250	15	YFYYPAVQA	KPYFYYPAVQANAKH	0.6532	1.70
HLA-DRB1*04:01	297	311	15	FASAINDIG	GVSTDFASAINDIGV	0.6326	1.80
HLA-DRB1*04:01	180	194	15	VAADKNSRD	LQGVTVAADKNSRDR	0.6456	1.80
HLA-DRB1*04:01	85	99	15	IFKIANIAA	GIPDIFKIANIAAIQ	0.6068	2
HLA-DRB1*04:01	143	157	15	FFLDATVNC	EESAFFLDATVNCGK	0.5815	2.10
HLA-DRB1*04:01	183	197	15	VAADKNSRD	VTVAADKNSRDRGAL	0.5533	2.40
HLA-DRB1*04:01	233	247	15	YFYYPAVQA	VSNKPYFYYPAVQAN	0.5239	2.70
HLA-DRB1*04:01	145	159	15	FFLDATVNC	SAFFLDATVNCGKPI	0.4490	3.70
HLA-DRB1*04:01	205	219	15	LFATKTSAN	VSALFATKTSANTVD	0.4349	3.90
HLA-DRB1*04:01	88	102	15	IANIAAIQA	DIFKIANIAAIQAHN	0.4248	4
HLA-DRB1*04:01	237	251	15	YYPAVQANA	PYFYYPAVQANAKHV	0.4269	4
HLA-DRB1*04:01	156	170	15	IVFVGSMRP	GKPIVFVGSMRPSTA	0.3987	4.30
HLA-DRB1*04:01	162	176	15	MRPSTAISA	VGSMRPSTAISADGP	0.3875	4.60
HLA-DRB1*04:01	95	109	15	IQAHNVNSG	IAAIQAHNVNSGDIS	0.3802	4.70
HLA-DRB1*04:01	89	103	15	IANIAAIQA	IFKIANIAAIQAHNV	0.3725	4.80
HLA-DRB1*04:01	269	283	15	MQIDSIYSA	YEDMQIDSIYSAVKN	0.3556	5.20
HLA-DRB1*04:01	248	262	15	VADVSNVDA	AKHVADVSNVDAMPR	0.3586	5.20
HLA-DRB1*04:01	363	377	15	FKEIREVFS	KKGFKEIREVFSKAT	0.3504	5.40
HLA-DRB1*04:01	176	190	15	LLQGVTVAA	PMNLLQGVTVAADKN	0.3433	5.50
HLA-DRB1*04:01	247	261	15	HVADVSNVD	NAKHVADVSNVDAMP	0.3445	5.50
HLA-DRB1*04:01	179	193	15	VTVAADKNS	LLQGVTVAADKNSRD	0.3299	5.80
HLA-DRB1*04:01	94	108	15	IQAHNVNSG	NIAAIQAHNVNSGDI	0.3139	6.10
HLA-DRB1*04:01	84	98	15	IFKIANIAA	SGIPDIFKIANIAAI	0.3118	6.20
HLA-DRB1*04:01	362	376	15	FKEIREVFS	EKKGFKEIREVFSKA	0.3034	6.30
HLA-DRB1*04:01	56	70	15	IAGTSDDKT	GGTIAGTSDDKTTTA	0.2946	6.50
HLA-DRB1*04:01	142	156	15	FFLDATVNC	LEESAFFLDATVNCG	0.2876	6.70
HLA-DRB1*04:01	155	169	15	IVFVGSMRP	CGKPIVFVGSMRPST	0.2897	6.70
HLA-DRB1*04:01	204	218	15	LFATKTSAN	IVSALFATKTSANTV	0.2744	7
HLA-DRB1*04:01	161	175	15	MRPSTAISA	FVGSMRPSTAISADG	0.2682	7.10
HLA-DRB1*04:01	274	288	15	YSAVKNGAK	IDSIYSAVKNGAKGI	0.2602	7.30
HLA-DRB1*04:01	93	107	15	IQAHNVNSG	ANIAAIQAHNVNSGD	0.2620	7.30
HLA-DRB1*04:01	206	220	15	LFATKTSAN	SALFATKTSANTVDT	0.2504	7.60
HLA-DRB1*04:01	92	106	15	IAAIQAHNV	IANIAAIQAHNVNSG	0.2408	7.90
HLA-DRB1*04:01	275	289	15	YSAVKNGAK	DSIYSAVKNGAKGIV	0.2427	7.90
HLA-DRB1*04:01	268	282	15	MQIDSIYSA	AYEDMQIDSIYSAVK	0.2379	8.10
HLA-DRB1*04:01	315	329	15	VLSHRTVNG	IPVVLSHRTVNGEVP	0.2287	8.40
HLA-DRB1*04:01	175	189	15	LLQGVTVAA	GPMNLLQGVTVAADK	0.2276	8.50
HLA-DRB1*04:01	273	287	15	YSAVKNGAK	QIDSIYSAVKNGAKG	0.2102	9.10
HLA-DRB1*04:01	96	110	15	IQAHNVNSG	AAIQAHNVNSGDISS	0.2020	9.30
HLA-DRB1*04:01	285	299	15	IVIAGEGAG	AKGIVIAGEGAGGVS	0.2025	9.30
HLA-DRB1*04:01	90	104	15	IANIAAIQA	FKIANIAAIQAHNVN	0.2025	9.30
HLA-DRB1*04:01	55	69	15	IAGTSDDKT	TGGTIAGTSDDKTTT	0.1964	9.50
HLA-DRB1*04:01	193	207	15	LVVLNDRIV	DRGALVVLNDRIVSA	0.1970	9.50
HLA-DRB1*07:01	92	106	15	IAAIQAHNV	IANIAAIQAHNVNSG	0.8955	0.17
HLA-DRB1*07:01	91	105	15	IAAIQAHNV	KIANIAAIQAHNVNS	0.8725	0.24
HLA-DRB1*07:01	90	104	15	IAAIQAHNV	FKIANIAAIQAHNVN	0.8087	0.45
HLA-DRB1*07:01	93	107	15	IAAIQAHNV	ANIAAIQAHNVNSGD	0.7459	0.80
HLA-DRB1*07:01	162	176	15	MRPSTAISA	VGSMRPSTAISADGP	0.7426	0.82
HLA-DRB1*07:01	87	101	15	FKIANIAAI	PDIFKIANIAAIQAH	0.7297	0.88
HLA-DRB1*07:01	235	249	15	YFYYPAVQA	NKPYFYYPAVQANAK	0.7184	0.90
HLA-DRB1*07:01	28	42	15	YTNSNGLTF	VNTSYTNSNGLTFSH	0.6987	1
HLA-DRB1*07:01	86	100	15	FKIANIAAI	IPDIFKIANIAAIQA	0.6942	1.10
HLA-DRB1*07:01	161	175	15	MRPSTAISA	FVGSMRPSTAISADG	0.6688	1.20
HLA-DRB1*07:01	29	43	15	YTNSNGLTF	NTSYTNSNGLTFSHF	0.6432	1.40
HLA-DRB1*07:01	234	248	15	YFYYPAVQA	SNKPYFYYPAVQANA	0.6474	1.40
HLA-DRB1*07:01	308	322	15	VKHSIPVVL	DIGVKHSIPVVLSHR	0.6361	1.50
HLA-DRB1*07:01	27	41	15	YTNSNGLTF	AVNTSYTNSNGLTFS	0.6150	1.60
HLA-DRB1*07:01	160	174	15	MRPSTAISA	VFVGSMRPSTAISAD	0.5643	1.90
HLA-DRB1*07:01	236	250	15	YFYYPAVQA	KPYFYYPAVQANAKH	0.5671	1.90
HLA-DRB1*07:01	85	99	15	FKIANIAAI	GIPDIFKIANIAAIQ	0.5680	1.90
HLA-DRB1*07:01	233	247	15	YFYYPAVQA	VSNKPYFYYPAVQAN	0.5684	1.90
HLA-DRB1*07:01	307	321	15	VKHSIPVVL	NDIGVKHSIPVVLSH	0.5785	1.90
HLA-DRB1*07:01	89	103	15	IAAIQAHNV	IFKIANIAAIQAHNV	0.5145	2.40
HLA-DRB1*07:01	306	320	15	VKHSIPVVL	INDIGVKHSIPVVLS	0.5062	2.50
HLA-DRB1*07:01	163	177	15	MRPSTAISA	GSMRPSTAISADGPM	0.4790	2.80
HLA-DRB1*07:01	49	63	15	ILATGGTIA	NVTILATGGTIAGTS	0.3982	3.70
HLA-DRB1*07:01	343	357	15	FNPQQSRIL	ASGMFNPQQSRILLG	0.3909	3.90
HLA-DRB1*07:01	88	102	15	FKIANIAAI	DIFKIANIAAIQAHN	0.3694	4.10
HLA-DRB1*07:01	48	62	15	ILATGGTIA	PNVTILATGGTIAGT	0.3591	4.30
HLA-DRB1*07:01	206	220	15	ATKTSANTV	SALFATKTSANTVDT	0.3465	4.50
HLA-DRB1*07:01	205	219	15	ATKTSANTV	VSALFATKTSANTVD	0.3495	4.50
HLA-DRB1*07:01	26	40	15	TSYTNSNGL	RAVNTSYTNSNGLTF	0.3339	4.70
HLA-DRB1*07:01	232	246	15	YFYYPAVQA	IVSNKPYFYYPAVQA	0.3305	4.80
HLA-DRB1*07:01	344	358	15	FNPQQSRIL	SGMFNPQQSRILLGL	0.3176	5.10
HLA-DRB1*07:01	11	25	15	VTTSYASPL	SALVTTSYASPLIYP	0.3119	5.30
HLA-DRB1*07:01	305	319	15	IGVKHSIPV	AINDIGVKHSIPVVL	0.2986	5.60
HLA-DRB1*07:01	156	170	15	IVFVGSMRP	GKPIVFVGSMRPSTA	0.2927	5.70
HLA-DRB1*07:01	309	323	15	VKHSIPVVL	IGVKHSIPVVLSHRT	0.2891	5.80
HLA-DRB1*07:01	207	221	15	ATKTSANTV	ALFATKTSANTVDTF	0.2876	5.90
HLA-DRB1*07:01	237	251	15	YYPAVQANA	PYFYYPAVQANAKHV	0.2879	5.90
HLA-DRB1*07:01	47	61	15	ILATGGTIA	LPNVTILATGGTIAG	0.2735	6.30
HLA-DRB1*07:01	342	356	15	FNPQQSRIL	IASGMFNPQQSRILL	0.2617	6.60
HLA-DRB1*07:01	30	44	15	YTNSNGLTF	TSYTNSNGLTFSHFN	0.2493	6.90
HLA-DRB1*07:01	155	169	15	IVFVGSMRP	CGKPIVFVGSMRPST	0.2505	6.90
HLA-DRB1*07:01	84	98	15	FKIANIAAI	SGIPDIFKIANIAAI	0.2410	7.20
HLA-DRB1*07:01	94	108	15	IAAIQAHNV	NIAAIQAHNVNSGDI	0.2382	7.30
HLA-DRB1*07:01	159	173	15	MRPSTAISA	IVFVGSMRPSTAISA	0.2344	7.40
HLA-DRB1*07:01	174	188	15	MNLLQGVTV	DGPMNLLQGVTVAAD	0.2285	7.60
HLA-DRB1*07:01	304	318	15	IGVKHSIPV	SAINDIGVKHSIPVV	0.2133	8.30
HLA-DRB1*07:01	10	24	15	VTTSYASPL	ISALVTTSYASPLIY	0.2034	8.60
HLA-DRB1*07:01	240	254	15	AVQANAKHV	YYPAVQANAKHVADV	0.2041	8.60
HLA-DRB1*07:01	25	39	15	TSYTNSNGL	PRAVNTSYTNSNGLT	0.2006	8.70
HLA-DRB1*07:01	239	253	15	AVQANAKHV	FYYPAVQANAKHVAD	0.1854	9.20
HLA-DRB1*07:01	154	168	15	IVFVGSMRP	NCGKPIVFVGSMRPS	0.1739	9.70
HLA-DRB1*08:01	235	249	15	YFYYPAVQA	NKPYFYYPAVQANAK	0.6658	1.70
HLA-DRB1*08:01	273	287	15	IYSAVKNGA	QIDSIYSAVKNGAKG	0.6059	2.20
HLA-DRB1*08:01	274	288	15	IYSAVKNGA	IDSIYSAVKNGAKGI	0.5987	2.30
HLA-DRB1*08:01	236	250	15	YYPAVQANA	KPYFYYPAVQANAKH	0.5889	2.50
HLA-DRB1*08:01	206	220	15	FATKTSANT	SALFATKTSANTVDT	0.5236	3.20
HLA-DRB1*08:01	205	219	15	FATKTSANT	VSALFATKTSANTVD	0.5138	3.30
HLA-DRB1*08:01	234	248	15	YFYYPAVQA	SNKPYFYYPAVQANA	0.5148	3.30
HLA-DRB1*08:01	237	251	15	YYPAVQANA	PYFYYPAVQANAKHV	0.4945	3.60
HLA-DRB1*08:01	363	377	15	FKEIREVFS	KKGFKEIREVFSKAT	0.4847	3.80
HLA-DRB1*08:01	362	376	15	FKEIREVFS	EKKGFKEIREVFSKA	0.4572	4.20
HLA-DRB1*08:01	272	286	15	IYSAVKNGA	MQIDSIYSAVKNGAK	0.4364	4.50
HLA-DRB1*08:01	87	101	15	FKIANIAAI	PDIFKIANIAAIQAH	0.4394	4.50
HLA-DRB1*08:01	285	299	15	IVIAGEGAG	AKGIVIAGEGAGGVS	0.4395	4.50
HLA-DRB1*08:01	316	330	15	LSHRTVNGE	PVVLSHRTVNGEVPT	0.4331	4.60
HLA-DRB1*08:01	275	289	15	IYSAVKNGA	DSIYSAVKNGAKGIV	0.4272	4.70
HLA-DRB1*08:01	228	242	15	FIVSNKPYF	SLGFIVSNKPYFYYP	0.4148	5
HLA-DRB1*08:01	315	329	15	LSHRTVNGE	IPVVLSHRTVNGEVP	0.4081	5.10
HLA-DRB1*08:01	177	191	15	LQGVTVAAD	MNLLQGVTVAADKNS	0.4006	5.20
HLA-DRB1*08:01	284	298	15	IVIAGEGAG	GAKGIVIAGEGAGGV	0.3778	5.70
HLA-DRB1*08:01	233	247	15	YFYYPAVQA	VSNKPYFYYPAVQAN	0.3676	5.90
HLA-DRB1*08:01	86	100	15	FKIANIAAI	IPDIFKIANIAAIQA	0.3591	6
HLA-DRB1*08:01	314	328	15	VVLSHRTVN	SIPVVLSHRTVNGEV	0.3631	6
HLA-DRB1*08:01	357	371	15	LAEKKGFKE	GLLLAEKKGFKEIRE	0.3469	6.40
HLA-DRB1*08:01	92	106	15	IAAIQAHNV	IANIAAIQAHNVNSG	0.3385	6.60
HLA-DRB1*08:01	204	218	15	FATKTSANT	IVSALFATKTSANTV	0.3298	6.90
HLA-DRB1*08:01	176	190	15	LQGVTVAAD	PMNLLQGVTVAADKN	0.3206	7.10
HLA-DRB1*08:01	361	375	15	FKEIREVFS	AEKKGFKEIREVFSK	0.3062	7.70
HLA-DRB1*08:01	313	327	15	VVLSHRTVN	HSIPVVLSHRTVNGE	0.3016	7.80
HLA-DRB1*08:01	227	241	15	FIVSNKPYF	GSLGFIVSNKPYFYY	0.2964	8
HLA-DRB1*08:01	20	34	15	IYPRAVNTS	SPLIYPRAVNTSYTN	0.2896	8.30
HLA-DRB1*08:01	158	172	15	FVGSMRPST	PIVFVGSMRPSTAIS	0.2826	8.50
HLA-DRB1*08:01	283	297	15	IVIAGEGAG	NGAKGIVIAGEGAGG	0.2778	8.70
HLA-DRB1*08:01	207	221	15	FATKTSANT	ALFATKTSANTVDTF	0.2790	8.70
HLA-DRB1*08:01	356	370	15	LAEKKGFKE	LGLLLAEKKGFKEIR	0.2707	9
HLA-DRB1*08:01	91	105	15	IAAIQAHNV	KIANIAAIQAHNVNS	0.2621	9.40
HLA-DRB1*08:01	241	255	15	VQANAKHVA	YPAVQANAKHVADVS	0.2568	9.60
HLA-DRB1*08:01	299	313	15	FASAINDIG	STDFASAINDIGVKH	0.2572	9.60
HLA-DRB1*08:01	182	196	15	VAADKNSRD	GVTVAADKNSRDRGA	0.2540	9.80
HLA-DRB1*11:01	274	288	15	IYSAVKNGA	IDSIYSAVKNGAKGI	0.8468	0.68
HLA-DRB1*11:01	273	287	15	IYSAVKNGA	QIDSIYSAVKNGAKG	0.8416	0.70
HLA-DRB1*11:01	275	289	15	IYSAVKNGA	DSIYSAVKNGAKGIV	0.6908	1.80
HLA-DRB1*11:01	272	286	15	IYSAVKNGA	MQIDSIYSAVKNGAK	0.6687	2
HLA-DRB1*11:01	363	377	15	FKEIREVFS	KKGFKEIREVFSKAT	0.6354	2.20
HLA-DRB1*11:01	235	249	15	YFYYPAVQA	NKPYFYYPAVQANAK	0.6394	2.20
HLA-DRB1*11:01	241	255	15	VQANAKHVA	YPAVQANAKHVADVS	0.6026	2.50
HLA-DRB1*11:01	158	172	15	FVGSMRPST	PIVFVGSMRPSTAIS	0.5817	2.60
HLA-DRB1*11:01	236	250	15	YYPAVQANA	KPYFYYPAVQANAKH	0.5878	2.60
HLA-DRB1*11:01	362	376	15	FKEIREVFS	EKKGFKEIREVFSKA	0.5790	2.70
HLA-DRB1*11:01	237	251	15	YYPAVQANA	PYFYYPAVQANAKHV	0.5651	2.80
HLA-DRB1*11:01	240	254	15	VQANAKHVA	YYPAVQANAKHVADV	0.5366	3
HLA-DRB1*11:01	157	171	15	FVGSMRPST	KPIVFVGSMRPSTAI	0.4807	3.70
HLA-DRB1*11:01	285	299	15	IVIAGEGAG	AKGIVIAGEGAGGVS	0.4582	4
HLA-DRB1*11:01	234	248	15	YFYYPAVQA	SNKPYFYYPAVQANA	0.4386	4.20
HLA-DRB1*11:01	314	328	15	VVLSHRTVN	SIPVVLSHRTVNGEV	0.4403	4.20
HLA-DRB1*11:01	228	242	15	FIVSNKPYF	SLGFIVSNKPYFYYP	0.4197	4.50
HLA-DRB1*11:01	313	327	15	VVLSHRTVN	HSIPVVLSHRTVNGE	0.4022	4.80
HLA-DRB1*11:01	87	101	15	FKIANIAAI	PDIFKIANIAAIQAH	0.4026	4.80
HLA-DRB1*11:01	242	256	15	VQANAKHVA	PAVQANAKHVADVSN	0.3868	5
HLA-DRB1*11:01	239	253	15	VQANAKHVA	FYYPAVQANAKHVAD	0.3766	5.10
HLA-DRB1*11:01	156	170	15	FVGSMRPST	GKPIVFVGSMRPSTA	0.3799	5.10
HLA-DRB1*11:01	284	298	15	IVIAGEGAG	GAKGIVIAGEGAGGV	0.3582	5.40
HLA-DRB1*11:01	86	100	15	FKIANIAAI	IPDIFKIANIAAIQA	0.3420	5.60
HLA-DRB1*11:01	194	208	15	VVLNDRIVS	RGALVVLNDRIVSAL	0.3407	5.70
HLA-DRB1*11:01	361	375	15	FKEIREVFS	AEKKGFKEIREVFSK	0.3181	6
HLA-DRB1*11:01	193	207	15	VVLNDRIVS	DRGALVVLNDRIVSA	0.2965	6.50
HLA-DRB1*11:01	227	241	15	FIVSNKPYF	GSLGFIVSNKPYFYY	0.2858	6.70
HLA-DRB1*11:01	195	209	15	VVLNDRIVS	GALVVLNDRIVSALF	0.2873	6.70
HLA-DRB1*11:01	206	220	15	FATKTSANT	SALFATKTSANTVDT	0.2668	7.10
HLA-DRB1*11:01	233	247	15	YFYYPAVQA	VSNKPYFYYPAVQAN	0.2585	7.30
HLA-DRB1*11:01	92	106	15	IAAIQAHNV	IANIAAIQAHNVNSG	0.2495	7.60
HLA-DRB1*11:01	299	313	15	FASAINDIG	STDFASAINDIGVKH	0.2364	7.90
HLA-DRB1*11:01	205	219	15	FATKTSANT	VSALFATKTSANTVD	0.2240	8.20
HLA-DRB1*11:01	283	297	15	IVIAGEGAG	NGAKGIVIAGEGAGG	0.2062	8.90
HLA-DRB1*11:01	364	378	15	FKEIREVFS	KGFKEIREVFSKATV	0.2043	9
HLA-DRB1*11:01	238	252	15	YYPAVQANA	YFYYPAVQANAKHVA	0.1949	9.30
HLA-DRB1*11:01	286	300	15	IVIAGEGAG	KGIVIAGEGAGGVST	0.1938	9.40
HLA-DRB1*11:01	315	329	15	VVLSHRTVN	IPVVLSHRTVNGEVP	0.1940	9.40
HLA-DRB1*11:01	312	326	15	VVLSHRTVN	KHSIPVVLSHRTVNG	0.1827	9.80
HLA-DRB1*11:01	226	240	15	FIVSNKPYF	QGSLGFIVSNKPYFY	0.1833	9.80
HLA-DRB1*13:01	241	255	15	VQANAKHVA	YPAVQANAKHVADVS	0.7946	0.72
HLA-DRB1*13:01	240	254	15	VQANAKHVA	YYPAVQANAKHVADV	0.7375	1.20
HLA-DRB1*13:01	274	288	15	IYSAVKNGA	IDSIYSAVKNGAKGI	0.7043	1.50
HLA-DRB1*13:01	273	287	15	IYSAVKNGA	QIDSIYSAVKNGAKG	0.6874	1.60
HLA-DRB1*13:01	242	256	15	VQANAKHVA	PAVQANAKHVADVSN	0.6440	2
HLA-DRB1*13:01	92	106	15	IAAIQAHNV	IANIAAIQAHNVNSG	0.6353	2.10
HLA-DRB1*13:01	239	253	15	VQANAKHVA	FYYPAVQANAKHVAD	0.5963	2.40
HLA-DRB1*13:01	306	320	15	IGVKHSIPV	INDIGVKHSIPVVLS	0.5368	2.90
HLA-DRB1*13:01	91	105	15	IAAIQAHNV	KIANIAAIQAHNVNS	0.5229	3.10
HLA-DRB1*13:01	93	107	15	IAAIQAHNV	ANIAAIQAHNVNSGD	0.5054	3.30
HLA-DRB1*13:01	275	289	15	IYSAVKNGA	DSIYSAVKNGAKGIV	0.5017	3.40
HLA-DRB1*13:01	315	329	15	VLSHRTVNG	IPVVLSHRTVNGEVP	0.4872	3.50
HLA-DRB1*13:01	95	109	15	IQAHNVNSG	IAAIQAHNVNSGDIS	0.4970	3.50
HLA-DRB1*13:01	314	328	15	VLSHRTVNG	SIPVVLSHRTVNGEV	0.4838	3.60
HLA-DRB1*13:01	272	286	15	IYSAVKNGA	MQIDSIYSAVKNGAK	0.4649	3.90
HLA-DRB1*13:01	305	319	15	IGVKHSIPV	AINDIGVKHSIPVVL	0.4344	4.60
HLA-DRB1*13:01	229	243	15	IVSNKPYFY	LGFIVSNKPYFYYPA	0.4115	5
HLA-DRB1*13:01	94	108	15	IQAHNVNSG	NIAAIQAHNVNSGDI	0.4136	5
HLA-DRB1*13:01	228	242	15	IVSNKPYFY	SLGFIVSNKPYFYYP	0.3955	5.30
HLA-DRB1*13:01	355	369	15	LLLAEKKGF	LLGLLLAEKKGFKEI	0.3962	5.30
HLA-DRB1*13:01	194	208	15	VVLNDRIVS	RGALVVLNDRIVSAL	0.3919	5.40
HLA-DRB1*13:01	354	368	15	LLLAEKKGF	ILLGLLLAEKKGFKE	0.3813	5.60
HLA-DRB1*13:01	193	207	15	LVVLNDRIV	DRGALVVLNDRIVSA	0.3839	5.60
HLA-DRB1*13:01	313	327	15	VVLSHRTVN	HSIPVVLSHRTVNGE	0.3787	5.70
HLA-DRB1*13:01	304	318	15	IGVKHSIPV	SAINDIGVKHSIPVV	0.3675	6.10
HLA-DRB1*13:01	181	195	15	TVAADKNSR	QGVTVAADKNSRDRG	0.3500	6.50
HLA-DRB1*13:01	356	370	15	LLAEKKGFK	LGLLLAEKKGFKEIR	0.3395	6.70
HLA-DRB1*13:01	307	321	15	IGVKHSIPV	NDIGVKHSIPVVLSH	0.3342	6.80
HLA-DRB1*13:01	90	104	15	IAAIQAHNV	FKIANIAAIQAHNVN	0.3058	7.60
HLA-DRB1*13:01	235	249	15	YFYYPAVQA	NKPYFYYPAVQANAK	0.3007	7.80
HLA-DRB1*13:01	285	299	15	IVIAGEGAG	AKGIVIAGEGAGGVS	0.2986	7.90
HLA-DRB1*13:01	96	110	15	IQAHNVNSG	AAIQAHNVNSGDISS	0.2993	7.90
HLA-DRB1*13:01	20	34	15	IYPRAVNTS	SPLIYPRAVNTSYTN	0.2993	7.90
HLA-DRB1*13:01	195	209	15	VVLNDRIVS	GALVVLNDRIVSALF	0.2898	8.20
HLA-DRB1*13:01	230	244	15	IVSNKPYFY	GFIVSNKPYFYYPAV	0.2868	8.30
HLA-DRB1*13:01	180	194	15	TVAADKNSR	LQGVTVAADKNSRDR	0.2821	8.40
HLA-DRB1*13:01	316	330	15	VLSHRTVNG	PVVLSHRTVNGEVPT	0.2721	8.70
HLA-DRB1*13:01	254	268	15	VDAMPRVDI	VSNVDAMPRVDILYA	0.2741	8.70
HLA-DRB1*13:01	214	228	15	VDTFKAYEQ	SANTVDTFKAYEQGS	0.2554	9.20
HLA-DRB1*13:01	215	229	15	VDTFKAYEQ	ANTVDTFKAYEQGSL	0.2369	9.80
HLA-DRB1*13:01	227	241	15	FIVSNKPYF	GSLGFIVSNKPYFYY	0.2354	9.90
HLA-DRB1*15:01	92	106	15	IAAIQAHNV	IANIAAIQAHNVNSG	0.8664	0.25
HLA-DRB1*15:01	91	105	15	IAAIQAHNV	KIANIAAIQAHNVNS	0.8172	0.50
HLA-DRB1*15:01	235	249	15	YFYYPAVQA	NKPYFYYPAVQANAK	0.8143	0.52
HLA-DRB1*15:01	262	276	15	LYAYEDMQI	RVDILYAYEDMQIDS	0.7815	0.60
HLA-DRB1*15:01	263	277	15	LYAYEDMQI	VDILYAYEDMQIDSI	0.7798	0.61
HLA-DRB1*15:01	234	248	15	YFYYPAVQA	SNKPYFYYPAVQANA	0.7691	0.65
HLA-DRB1*15:01	193	207	15	LVVLNDRIV	DRGALVVLNDRIVSA	0.7460	0.71
HLA-DRB1*15:01	93	107	15	IAAIQAHNV	ANIAAIQAHNVNSGD	0.7217	0.85
HLA-DRB1*15:01	236	250	15	YFYYPAVQA	KPYFYYPAVQANAKH	0.7083	0.88
HLA-DRB1*15:01	194	208	15	LVVLNDRIV	RGALVVLNDRIVSAL	0.7100	0.88
HLA-DRB1*15:01	86	100	15	IFKIANIAA	IPDIFKIANIAAIQA	0.7041	0.90
HLA-DRB1*15:01	214	228	15	VDTFKAYEQ	SANTVDTFKAYEQGS	0.6995	0.94
HLA-DRB1*15:01	215	229	15	VDTFKAYEQ	ANTVDTFKAYEQGSL	0.6791	1.10
HLA-DRB1*15:01	90	104	15	IAAIQAHNV	FKIANIAAIQAHNVN	0.6794	1.10
HLA-DRB1*15:01	233	247	15	YFYYPAVQA	VSNKPYFYYPAVQAN	0.6797	1.10
HLA-DRB1*15:01	85	99	15	IFKIANIAA	GIPDIFKIANIAAIQ	0.6286	1.30
HLA-DRB1*15:01	192	206	15	LVVLNDRIV	RDRGALVVLNDRIVS	0.5631	1.70
HLA-DRB1*15:01	264	278	15	LYAYEDMQI	DILYAYEDMQIDSIY	0.5647	1.70
HLA-DRB1*15:01	261	275	15	LYAYEDMQI	PRVDILYAYEDMQID	0.5695	1.70
HLA-DRB1*15:01	87	101	15	IFKIANIAA	PDIFKIANIAAIQAH	0.5439	1.80
HLA-DRB1*15:01	306	320	15	IGVKHSIPV	INDIGVKHSIPVVLS	0.5268	1.90
HLA-DRB1*15:01	89	103	15	IANIAAIQA	IFKIANIAAIQAHNV	0.4756	2.30
HLA-DRB1*15:01	216	230	15	VDTFKAYEQ	NTVDTFKAYEQGSLG	0.4394	2.80
HLA-DRB1*15:01	156	170	15	IVFVGSMRP	GKPIVFVGSMRPSTA	0.4398	2.80
HLA-DRB1*15:01	88	102	15	IANIAAIQA	DIFKIANIAAIQAHN	0.4406	2.80
HLA-DRB1*15:01	305	319	15	IGVKHSIPV	AINDIGVKHSIPVVL	0.4434	2.80
HLA-DRB1*15:01	195	209	15	LVVLNDRIV	GALVVLNDRIVSALF	0.3802	3.60
HLA-DRB1*15:01	84	98	15	IFKIANIAA	SGIPDIFKIANIAAI	0.3852	3.60
HLA-DRB1*15:01	304	318	15	IGVKHSIPV	SAINDIGVKHSIPVV	0.3673	3.80
HLA-DRB1*15:01	232	246	15	YFYYPAVQA	IVSNKPYFYYPAVQA	0.3436	4.10
HLA-DRB1*15:01	12	26	15	TTSYASPLI	ALVTTSYASPLIYPR	0.3318	4.30
HLA-DRB1*15:01	155	169	15	IVFVGSMRP	CGKPIVFVGSMRPST	0.3250	4.40
HLA-DRB1*15:01	174	188	15	MNLLQGVTV	DGPMNLLQGVTVAAD	0.3277	4.40
HLA-DRB1*15:01	307	321	15	IGVKHSIPV	NDIGVKHSIPVVLSH	0.3168	4.50
HLA-DRB1*15:01	237	251	15	YFYYPAVQA	PYFYYPAVQANAKHV	0.3072	4.80
HLA-DRB1*15:01	217	231	15	FKAYEQGSL	TVDTFKAYEQGSLGF	0.2952	5
HLA-DRB1*15:01	66	80	15	TAGYKSGAL	KTTTAGYKSGALGIN	0.2961	5
HLA-DRB1*15:01	94	108	15	IAAIQAHNV	NIAAIQAHNVNSGDI	0.2917	5.10
HLA-DRB1*15:01	218	232	15	FKAYEQGSL	VDTFKAYEQGSLGFI	0.2856	5.30
HLA-DRB1*15:01	95	109	15	IQAHNVNSG	IAAIQAHNVNSGDIS	0.2415	6.40
HLA-DRB1*15:01	285	299	15	IVIAGEGAG	AKGIVIAGEGAGGVS	0.2310	6.60
HLA-DRB1*15:01	315	329	15	VLSHRTVNG	IPVVLSHRTVNGEVP	0.2204	7
HLA-DRB1*15:01	65	79	15	TAGYKSGAL	DKTTTAGYKSGALGI	0.2097	7.50
HLA-DRB1*15:01	173	187	15	MNLLQGVTV	ADGPMNLLQGVTVAA	0.2056	7.70
HLA-DRB1*15:01	11	25	15	TTSYASPLI	SALVTTSYASPLIYP	0.1968	8
HLA-DRB1*15:01	131	145	15	VITHGTDTL	SGAVITHGTDTLEES	0.1843	8.50
HLA-DRB1*15:01	49	63	15	ILATGGTIA	NVTILATGGTIAGTS	0.1761	8.90
HLA-DRB1*15:01	284	298	15	IVIAGEGAG	GAKGIVIAGEGAGGV	0.1728	9
HLA-DRB1*15:01	154	168	15	IVFVGSMRP	NCGKPIVFVGSMRPS	0.1629	9.40
HLA-DRB1*15:01	213	227	15	VDTFKAYEQ	TSANTVDTFKAYEQG	0.5031	2.10

## Sheet: P. griseofulvum
Predicted Immunogenic T-cell Epitope for P. griseofulvum L-asparaginase. Selected epitopes presented a percentile rank < 2 (“strong binder”) and < 10 (“weak binder”)
Allele	Start	End	Length	Core Peptide	Peptide	Score	Rank
HLA-DRB1*01:01	92	106	15	IAAIQANNV	VANIAAIQANNVNSG	0.9810	0.03
HLA-DRB1*01:01	91	105	15	IAAIQANNV	NVANIAAIQANNVNS	0.9706	0.08
HLA-DRB1*01:01	174	188	15	MNLLQGVNV	DGPMNLLQGVNVAAD	0.9617	0.13
HLA-DRB1*01:01	93	107	15	IAAIQANNV	ANIAAIQANNVNSGD	0.9531	0.20
HLA-DRB1*01:01	173	187	15	MNLLQGVNV	ADGPMNLLQGVNVAA	0.9254	0.32
HLA-DRB1*01:01	90	104	15	IAAIQANNV	FNVANIAAIQANNVN	0.9139	0.37
HLA-DRB1*01:01	235	249	15	YFYYPAVQA	NKPYFYYPAVQANAK	0.8481	0.67
HLA-DRB1*01:01	175	189	15	MNLLQGVNV	GPMNLLQGVNVAADK	0.8361	0.72
HLA-DRB1*01:01	172	186	15	MNLLQGVNV	SADGPMNLLQGVNVA	0.7942	1.10
HLA-DRB1*01:01	234	248	15	YFYYPAVQA	SNKPYFYYPAVQANA	0.7553	1.30
HLA-DRB1*01:01	236	250	15	YFYYPAVQA	KPYFYYPAVQANAKH	0.6806	1.80
HLA-DRB1*01:01	236	250	15	YFYYPAVQA	KPYFYYPAVQANVKH	0.6257	2.30
HLA-DRB1*01:01	173	187	15	MNLVQGVTV	ADGPMNLVQGVTVAA	0.5973	2.50
HLA-DRB1*01:01	233	247	15	YFYYPAVQA	VSNKPYFYYPAVQAN	0.5881	2.60
HLA-DRB1*01:01	163	177	15	MRPATAISA	GSMRPATAISADGPM	0.5924	2.60
HLA-DRB1*01:01	201	215	15	VSALFATKT	NDRIVSALFATKTHA	0.5822	2.70
HLA-DRB1*01:01	342	356	15	FNPQQARIL	IASGLFNPQQARILL	0.5337	3
HLA-DRB1*01:01	193	207	15	LVVLNDRIV	DRGALVVLNDRIVSA	0.5021	3.40
HLA-DRB1*01:01	194	208	15	LVVLNDRIV	RGALVVLNDRIVSAL	0.4609	3.70
HLA-DRB1*01:01	89	103	15	VANIAAVQA	IFNVANIAAVQAHNV	0.4615	3.70
HLA-DRB1*01:01	160	174	15	MRPATAISA	VFVGSMRPATAISAD	0.4463	3.80
HLA-DRB1*01:01	87	101	15	FNVANIAAV	PEIFNVANIAAVQAH	0.4496	3.80
HLA-DRB1*01:01	49	63	15	ILATGGTIA	NVTILATGGTIAGTS	0.4587	3.80
HLA-DRB1*01:01	345	359	15	FNPQQARIL	GLFNPQQARILLGLL	0.4241	4.10
HLA-DRB1*01:01	88	102	15	VANIAAVQA	EIFNVANIAAVQAHN	0.4101	4.30
HLA-DRB1*01:01	175	189	15	MNLVQGVTV	GPMNLVQGVTVAADN	0.4045	4.40
HLA-DRB1*01:01	144	158	15	FFIDATVNC	ESAFFIDATVNCGKP	0.3836	4.70
HLA-DRB1*01:01	86	100	15	FNVANIAAV	IPEIFNVANIAAVQA	0.3608	5.10
HLA-DRB1*01:01	299	313	15	FGSAINDIV	ATDFGSAINDIVKKH	0.3569	5.20
HLA-DRB1*01:01	203	217	15	VSALFATKT	RIVSALFATKTHANT	0.3281	5.60
HLA-DRB1*01:01	48	62	15	ILATGGTIA	PNVTILATGGTIAGT	0.3252	5.70
HLA-DRB1*01:01	94	108	15	IAAVQAHNV	NIAAVQAHNVNSGDI	0.3213	5.80
HLA-DRB1*01:01	176	190	15	LVQGVTVAA	PMNLVQGVTVAADND	0.3099	6
HLA-DRB1*01:01	237	251	15	YYPAVQANV	PYFYYPAVQANVKHV	0.3106	6
HLA-DRB1*01:01	200	214	15	VSALFATKT	LNDRIVSALFATKTH	0.3023	6.20
HLA-DRB1*01:01	349	363	15	ARILLGLLL	PQQARILLGLLLAEK	0.2885	6.40
HLA-DRB1*01:01	172	186	15	MNLVQGVTV	SADGPMNLVQGVTVA	0.2820	6.60
HLA-DRB1*01:01	192	206	15	LVVLNDRIV	RDRGALVVLNDRIVS	0.2706	6.90
HLA-DRB1*01:01	143	157	15	FFIDATVNC	EESAFFIDATVNCGK	0.2355	7.70
HLA-DRB1*01:01	298	312	15	FGSAINDIV	VATDFGSAINDIVKK	0.2287	7.90
HLA-DRB1*01:01	19	33	15	LIHSRATNT	ASPLIHSRATNTSYT	0.2046	8.60
HLA-DRB1*01:01	85	99	15	IFNVANIAA	KIPEIFNVANIAAVQ	0.2064	8.60
HLA-DRB1*01:01	286	300	15	VVAGEGAGG	KGIVVAGEGAGGVAT	0.1790	9.50
HLA-DRB1*01:01	47	61	15	ILATGGTIA	LPNVTILATGGTIAG	0.1700	9.80
HLA-DRB1*03:01	182	196	15	VAADKNAKD	GVNVAADKNAKDRGA	0.8337	0.63
HLA-DRB1*03:01	181	195	15	VAADKNAKD	QGVNVAADKNAKDRG	0.7843	0.93
HLA-DRB1*03:01	183	197	15	VAADKNAKD	VNVAADKNAKDRGAL	0.6524	1.60
HLA-DRB1*03:01	180	194	15	VAADKNAKD	LQGVNVAADKNAKDR	0.6540	1.60
HLA-DRB1*03:01	168	182	15	ISADGPMNL	STAISADGPMNLLQG	0.5970	2
HLA-DRB1*03:01	167	181	15	ISADGPMNL	PATAISADGPMNLVQ	0.5759	2.20
HLA-DRB1*03:01	228	242	15	IVSNKPYFY	NLGFIVSNKPYFYYP	0.4992	2.60
HLA-DRB1*03:01	229	243	15	IVSNKPYFY	LGFIVSNKPYFYYPA	0.4776	2.80
HLA-DRB1*03:01	169	183	15	ISADGPMNL	TAISADGPMNLVQGV	0.4002	3.50
HLA-DRB1*03:01	166	180	15	ISADGPMNL	RPATAISADGPMNLV	0.3824	3.70
HLA-DRB1*03:01	241	255	15	VQANVKHVV	YPAVQANVKHVVDVS	0.3836	3.70
HLA-DRB1*03:01	194	208	15	VVLNDRIVS	RGALVVLNDRIVSAL	0.3760	3.80
HLA-DRB1*03:01	195	209	15	VVLNDRIVS	GALVVLNDRIVSALF	0.3630	3.90
HLA-DRB1*03:01	182	196	15	VAADNDSRD	GVTVAADNDSRDRGA	0.3484	4.10
HLA-DRB1*03:01	227	241	15	FIVSNKPYF	GNLGFIVSNKPYFYY	0.3544	4.10
HLA-DRB1*03:01	240	254	15	VQANVKHVV	YYPAVQANVKHVVDV	0.3392	4.30
HLA-DRB1*03:01	356	370	15	LLAEKKGLK	LGLLLAEKKGLKEIR	0.3254	4.50
HLA-DRB1*03:01	193	207	15	VVLNDRIVS	DRGALVVLNDRIVSA	0.3258	4.50
HLA-DRB1*03:01	269	283	15	MQVDSLYSA	YEDMQVDSLYSAMKN	0.3148	4.70
HLA-DRB1*03:01	230	244	15	IVSNKPYFY	GFIVSNKPYFYYPAV	0.3102	4.80
HLA-DRB1*03:01	295	309	15	VATDFGSAI	AGGVATDFGSAINDI	0.2927	5.10
HLA-DRB1*03:01	181	195	15	VAADNDSRD	QGVTVAADNDSRDRG	0.2836	5.20
HLA-DRB1*03:01	294	308	15	VATDFGSAI	GAGGVATDFGSAIND	0.2798	5.30
HLA-DRB1*03:01	144	158	15	FFIDATVNC	ESAFFIDATVNCGKP	0.2802	5.30
HLA-DRB1*03:01	355	369	15	LLAEKKGLK	LLGLLLAEKKGLKEI	0.2738	5.40
HLA-DRB1*03:01	239	253	15	VQANVKHVV	FYYPAVQANVKHVVD	0.2580	5.70
HLA-DRB1*03:01	242	256	15	VQANVKHVV	PAVQANVKHVVDVSN	0.2482	5.90
HLA-DRB1*03:01	196	210	15	VLNDRIVSA	ALVVLNDRIVSALFA	0.2407	6
HLA-DRB1*03:01	268	282	15	MQVDSLYSA	AYEDMQVDSLYSAMK	0.2409	6
HLA-DRB1*03:01	354	368	15	LLAEKKGLK	ILLGLLLAEKKGLKE	0.2311	6.30
HLA-DRB1*03:01	226	240	15	FIVSNKPYF	QGNLGFIVSNKPYFY	0.2129	6.80
HLA-DRB1*03:01	314	328	15	VVLSHRTVN	NIPVVLSHRTVNGEV	0.2053	6.90
HLA-DRB1*03:01	357	371	15	LLAEKKGLK	GLLLAEKKGLKEIRE	0.1995	7.10
HLA-DRB1*03:01	180	194	15	VAADNDSRD	VQGVTVAADNDSRDR	0.1934	7.30
HLA-DRB1*03:01	143	157	15	FFIDATVNC	EESAFFIDATVNCGK	0.1913	7.40
HLA-DRB1*03:01	313	327	15	VVLSHRTVN	HNIPVVLSHRTVNGE	0.1870	7.60
HLA-DRB1*03:01	183	197	15	VAADNDSRD	VTVAADNDSRDRGAL	0.1750	8
HLA-DRB1*03:01	270	284	15	MQVDSLYSA	EDMQVDSLYSAMKNG	0.1743	8.10
HLA-DRB1*04:01	182	196	15	VAADKNAKD	GVNVAADKNAKDRGA	0.8824	0.26
HLA-DRB1*04:01	181	195	15	VAADKNAKD	QGVNVAADKNAKDRG	0.8433	0.41
HLA-DRB1*04:01	144	158	15	FFIDATVNC	ESAFFIDATVNCGKP	0.8371	0.44
HLA-DRB1*04:01	235	249	15	YFYYPAVQA	NKPYFYYPAVQANAK	0.7933	0.79
HLA-DRB1*04:01	180	194	15	VAADKNAKD	LQGVNVAADKNAKDR	0.7633	0.96
HLA-DRB1*04:01	183	197	15	VAADKNAKD	VNVAADKNAKDRGAL	0.7141	1.40
HLA-DRB1*04:01	234	248	15	YFYYPAVQA	SNKPYFYYPAVQANA	0.6928	1.50
HLA-DRB1*04:01	143	157	15	FFIDATVNC	EESAFFIDATVNCGK	0.6970	1.50
HLA-DRB1*04:01	236	250	15	YFYYPAVQA	KPYFYYPAVQANAKH	0.6532	1.70
HLA-DRB1*04:01	205	219	15	FFATKTHAN	VSAFFATKTHANTMD	0.6581	1.70
HLA-DRB1*04:01	86	100	15	IFNVANIAA	IPDIFNVANIAAIQA	0.6120	1.90
HLA-DRB1*04:01	145	159	15	FFIDATVNC	SAFFIDATVNCGKPI	0.5938	2
HLA-DRB1*04:01	85	99	15	IFNVANIAA	KIPEIFNVANIAAVQ	0.5570	2.40
HLA-DRB1*04:01	248	262	15	VVDVSNVDS	VKHVVDVSNVDSVPR	0.5380	2.60
HLA-DRB1*04:01	233	247	15	YFYYPAVQA	VSNKPYFYYPAVQAN	0.5239	2.70
HLA-DRB1*04:01	236	250	15	YFYYPAVQA	KPYFYYPAVQANVKH	0.5289	2.70
HLA-DRB1*04:01	182	196	15	VAADNDSRD	GVTVAADNDSRDRGA	0.5174	2.90
HLA-DRB1*04:01	176	190	15	LVQGVTVAA	PMNLVQGVTVAADND	0.4886	3.10
HLA-DRB1*04:01	162	176	15	MRPATAISA	VGSMRPATAISADGP	0.4935	3.10
HLA-DRB1*04:01	247	261	15	VVDVSNVDS	NVKHVVDVSNVDSVP	0.4605	3.60
HLA-DRB1*04:01	299	313	15	FGSAINDIV	ATDFGSAINDIVKKH	0.4028	4.20
HLA-DRB1*04:01	156	170	15	IVFVGSMRP	GKPIVFVGSMRPATA	0.4055	4.20
HLA-DRB1*04:01	142	156	15	FFIDATVNC	LEESAFFIDATVNCG	0.4078	4.20
HLA-DRB1*04:01	178	192	15	VTVAADNDS	NLVQGVTVAADNDSR	0.3768	4.70
HLA-DRB1*04:01	161	175	15	MRPATAISA	FVGSMRPATAISADG	0.3634	5.10
HLA-DRB1*04:01	56	70	15	IAGTSDDKT	GGTIAGTSDDKTATA	0.3396	5.60
HLA-DRB1*04:01	175	189	15	LVQGVTVAA	GPMNLVQGVTVAADN	0.3322	5.70
HLA-DRB1*04:01	298	312	15	FGSAINDIV	VATDFGSAINDIVKK	0.3165	6
HLA-DRB1*04:01	84	98	15	IFNVANIAA	SKIPEIFNVANIAAV	0.2951	6.50
HLA-DRB1*04:01	155	169	15	IVFVGSMRP	CGKPIVFVGSMRPAT	0.2973	6.50
HLA-DRB1*04:01	205	219	15	LFATKTHAN	VSALFATKTHANTMD	0.2868	6.70
HLA-DRB1*04:01	183	197	15	VAADNDSRD	VTVAADNDSRDRGAL	0.2581	7.40
HLA-DRB1*04:01	249	263	15	VVDVSNVDS	KHVVDVSNVDSVPRV	0.2497	7.60
HLA-DRB1*04:01	163	177	15	MRPATAISA	GSMRPATAISADGPM	0.2404	8
HLA-DRB1*04:01	275	289	15	YSAMKNGAK	DSLYSAMKNGAKGIV	0.2354	8.10
HLA-DRB1*04:01	246	260	15	HVVDVSNVD	ANVKHVVDVSNVDSV	0.2382	8.10
HLA-DRB1*04:01	55	69	15	IAGTSDDKT	TGGTIAGTSDDKTAT	0.2337	8.20
HLA-DRB1*04:01	315	329	15	VLSHRTVNG	IPVVLSHRTVNGEVP	0.2287	8.40
HLA-DRB1*04:01	274	288	15	YSAMKNGAK	VDSLYSAMKNGAKGI	0.2303	8.40
HLA-DRB1*04:01	92	106	15	IAAVQAHNV	VANIAAVQAHNVNSG	0.2167	8.90
HLA-DRB1*04:01	245	259	15	VKHVVDVSN	QANVKHVVDVSNVDS	0.2129	9
HLA-DRB1*04:01	95	109	15	VQAHNVNSG	IAAVQAHNVNSGDIS	0.2052	9.20
HLA-DRB1*04:01	177	191	15	LVQGVTVAA	MNLVQGVTVAADNDS	0.1990	9.40
HLA-DRB1*04:01	193	207	15	LVVLNDRIV	DRGALVVLNDRIVSA	0.1970	9.50
HLA-DRB1*07:01	92	106	15	IAAIQANNV	VANIAAIQANNVNSG	0.9323	0.08
HLA-DRB1*07:01	91	105	15	IAAIQANNV	NVANIAAIQANNVNS	0.9154	0.14
HLA-DRB1*07:01	90	104	15	IAAIQANNV	FNVANIAAIQANNVN	0.8699	0.26
HLA-DRB1*07:01	93	107	15	IAAIQANNV	ANIAAIQANNVNSGD	0.8158	0.43
HLA-DRB1*07:01	162	176	15	MRPSTAISA	VGSMRPSTAISADGP	0.7426	0.82
HLA-DRB1*07:01	235	249	15	YFYYPAVQA	NKPYFYYPAVQANAK	0.7184	0.90
HLA-DRB1*07:01	28	42	15	YTNSNGLTF	ANTSYTNSNGLTFNH	0.7189	0.90
HLA-DRB1*07:01	29	43	15	YTNSNGLTF	NTSYTNSNGLTFNHF	0.6671	1.20
HLA-DRB1*07:01	161	175	15	MRPSTAISA	FVGSMRPSTAISADG	0.6688	1.20
HLA-DRB1*07:01	205	219	15	FFATKTHAN	VSAFFATKTHANTMD	0.6665	1.30
HLA-DRB1*07:01	27	41	15	YTNSNGLTF	TANTSYTNSNGLTFN	0.6453	1.40
HLA-DRB1*07:01	234	248	15	YFYYPAVQA	SNKPYFYYPAVQANA	0.6474	1.40
HLA-DRB1*07:01	89	103	15	IAAIQANNV	IFNVANIAAIQANNV	0.5995	1.70
HLA-DRB1*07:01	160	174	15	MRPSTAISA	VFVGSMRPSTAISAD	0.5643	1.90
HLA-DRB1*07:01	236	250	15	YFYYPAVQA	KPYFYYPAVQANAKH	0.5671	1.90
HLA-DRB1*07:01	233	247	15	YFYYPAVQA	VSNKPYFYYPAVQAN	0.5684	1.90
HLA-DRB1*07:01	87	101	15	FNVANIAAI	PDIFNVANIAAIQAN	0.5710	1.90
HLA-DRB1*07:01	204	218	15	FFATKTHAN	IVSAFFATKTHANTM	0.5581	2
HLA-DRB1*07:01	237	251	15	YYPAVQANV	PYFYYPAVQANVKHV	0.5100	2.40
HLA-DRB1*07:01	87	101	15	FNVANIAAV	PEIFNVANIAAVQAH	0.5034	2.50
HLA-DRB1*07:01	161	175	15	MRPATAISA	FVGSMRPATAISADG	0.5061	2.50
HLA-DRB1*07:01	172	186	15	MNLVQGVTV	SADGPMNLVQGVTVA	0.4896	2.70
HLA-DRB1*07:01	86	100	15	FNVANIAAV	IPEIFNVANIAAVQA	0.4549	3.10
HLA-DRB1*07:01	49	63	15	ILATGGTIA	NVTILATGGTIAGTS	0.3982	3.70
HLA-DRB1*07:01	160	174	15	MRPATAISA	VFVGSMRPATAISAD	0.3936	3.80
HLA-DRB1*07:01	175	189	15	MNLVQGVTV	GPMNLVQGVTVAADN	0.3689	4.10
HLA-DRB1*07:01	94	108	15	IAAVQAHNV	NIAAVQAHNVNSGDI	0.3554	4.30
HLA-DRB1*07:01	48	62	15	ILATGGTIA	PNVTILATGGTIAGT	0.3591	4.30
HLA-DRB1*07:01	26	40	15	TSYTNSNGL	RATNTSYTNSNGLTF	0.3460	4.50
HLA-DRB1*07:01	232	246	15	YFYYPAVQA	IVSNKPYFYYPAVQA	0.3305	4.80
HLA-DRB1*07:01	85	99	15	FNVANIAAV	KIPEIFNVANIAAVQ	0.3271	4.90
HLA-DRB1*07:01	205	219	15	LFATKTHAN	VSALFATKTHANTMD	0.3274	4.90
HLA-DRB1*07:01	163	177	15	MRPATAISA	GSMRPATAISADGPM	0.3183	5.10
HLA-DRB1*07:01	343	357	15	FNPQQARIL	ASGLFNPQQARILLG	0.3086	5.40
HLA-DRB1*07:01	156	170	15	IVFVGSMRP	GKPIVFVGSMRPATA	0.2970	5.60
HLA-DRB1*07:01	299	313	15	FGSAINDIV	ATDFGSAINDIVKKH	0.2827	6
HLA-DRB1*07:01	30	44	15	YTNSNGLTF	TSYTNSNGLTFNHFN	0.2781	6.10
HLA-DRB1*07:01	47	61	15	ILATGGTIA	LPNVTILATGGTIAG	0.2735	6.30
HLA-DRB1*07:01	19	33	15	LIHSRATNT	ASPLIHSRATNTSYT	0.2704	6.40
HLA-DRB1*07:01	155	169	15	IVFVGSMRP	CGKPIVFVGSMRPAT	0.2549	6.80
HLA-DRB1*07:01	18	32	15	LIHSRATNT	YASPLIHSRATNTSY	0.2561	6.80
HLA-DRB1*07:01	344	358	15	FNPQQARIL	SGLFNPQQARILLGL	0.2521	6.90
HLA-DRB1*07:01	298	312	15	FGSAINDIV	VATDFGSAINDIVKK	0.2407	7.20
HLA-DRB1*07:01	204	218	15	LFATKTHAN	IVSALFATKTHANTM	0.2133	8.30
HLA-DRB1*07:01	306	320	15	IVKKHNIPV	INDIVKKHNIPVVLS	0.2142	8.30
HLA-DRB1*07:01	25	39	15	TSYTNSNGL	SRATNTSYTNSNGLT	0.2082	8.40
HLA-DRB1*07:01	342	356	15	FNPQQARIL	IASGLFNPQQARILL	0.2095	8.40
HLA-DRB1*07:01	17	31	15	LIHSRATNT	SYASPLIHSRATNTS	0.2048	8.60
HLA-DRB1*07:01	206	220	15	ATKTHANTM	SALFATKTHANTMDT	0.1959	8.80
HLA-DRB1*07:01	203	217	15	LFATKTHAN	RIVSALFATKTHANT	0.1860	9.10
HLA-DRB1*07:01	12	26	15	ITSYASPLI	ALAITSYASPLIHSR	0.1876	9.10
HLA-DRB1*07:01	305	319	15	IVKKHNIPV	AINDIVKKHNIPVVL	0.1794	9.40
HLA-DRB1*07:01	154	168	15	IVFVGSMRP	NCGKPIVFVGSMRPA	0.1780	9.50
HLA-DRB1*07:01	171	185	15	MNLVQGVTV	ISADGPMNLVQGVTV	0.1773	9.60
HLA-DRB1*08:01	205	219	15	FFATKTHAN	VSAFFATKTHANTMD	0.6886	1.50
HLA-DRB1*08:01	235	249	15	YFYYPAVQA	NKPYFYYPAVQANAK	0.6658	1.70
HLA-DRB1*08:01	235	249	15	YFYYPAVQA	NKPYFYYPAVQANVK	0.5817	2.60
HLA-DRB1*08:01	205	219	15	FATKTHANT	VSALFATKTHANTMD	0.5143	3.30
HLA-DRB1*08:01	206	220	15	FATKTHANT	SALFATKTHANTMDT	0.4922	3.70
HLA-DRB1*08:01	357	371	15	LAEKKGLKE	GLLLAEKKGLKEIRE	0.4771	3.90
HLA-DRB1*08:01	236	250	15	YYPAVQANV	KPYFYYPAVQANVKH	0.4733	4
HLA-DRB1*08:01	228	242	15	FIVSNKPYF	NLGFIVSNKPYFYYP	0.4491	4.30
HLA-DRB1*08:01	234	248	15	YFYYPAVQA	SNKPYFYYPAVQANV	0.4512	4.30
HLA-DRB1*08:01	306	320	15	IVKKHNIPV	INDIVKKHNIPVVLS	0.4431	4.40
HLA-DRB1*08:01	303	317	15	INDIVKKHN	GSAINDIVKKHNIPV	0.4441	4.40
HLA-DRB1*08:01	316	330	15	LSHRTVNGE	PVVLSHRTVNGEVPT	0.4331	4.60
HLA-DRB1*08:01	304	318	15	IVKKHNIPV	SAINDIVKKHNIPVV	0.4228	4.80
HLA-DRB1*08:01	356	370	15	LAEKKGLKE	LGLLLAEKKGLKEIR	0.4042	5.10
HLA-DRB1*08:01	285	299	15	IVVAGEGAG	AKGIVVAGEGAGGVA	0.4052	5.10
HLA-DRB1*08:01	302	316	15	INDIVKKHN	FGSAINDIVKKHNIP	0.4055	5.10
HLA-DRB1*08:01	305	319	15	IVKKHNIPV	AINDIVKKHNIPVVL	0.4065	5.10
HLA-DRB1*08:01	315	329	15	LSHRTVNGE	IPVVLSHRTVNGEVP	0.4081	5.10
HLA-DRB1*08:01	314	328	15	VVLSHRTVN	NIPVVLSHRTVNGEV	0.3862	5.50
HLA-DRB1*08:01	273	287	15	LYSAMKNGA	QVDSLYSAMKNGAKG	0.3759	5.70
HLA-DRB1*08:01	274	288	15	LYSAMKNGA	VDSLYSAMKNGAKGI	0.3721	5.80
HLA-DRB1*08:01	233	247	15	YFYYPAVQA	VSNKPYFYYPAVQAN	0.3676	5.90
HLA-DRB1*08:01	158	172	15	FVGSMRPAT	PIVFVGSMRPATAIS	0.3624	6
HLA-DRB1*08:01	204	218	15	FATKTHANT	IVSALFATKTHANTM	0.3421	6.50
HLA-DRB1*08:01	313	327	15	VVLSHRTVN	HNIPVVLSHRTVNGE	0.3323	6.80
HLA-DRB1*08:01	284	298	15	IVVAGEGAG	GAKGIVVAGEGAGGV	0.3284	6.90
HLA-DRB1*08:01	92	106	15	IAAVQAHNV	VANIAAVQAHNVNSG	0.3292	6.90
HLA-DRB1*08:01	237	251	15	YYPAVQANV	PYFYYPAVQANVKHV	0.3292	6.90
HLA-DRB1*08:01	227	241	15	FIVSNKPYF	GNLGFIVSNKPYFYY	0.3255	7
HLA-DRB1*08:01	20	34	15	IHSRATNTS	SPLIHSRATNTSYTN	0.3095	7.50
HLA-DRB1*08:01	157	171	15	FVGSMRPAT	KPIVFVGSMRPATAI	0.3103	7.50
HLA-DRB1*08:01	177	191	15	VQGVTVAAD	MNLVQGVTVAADNDS	0.3025	7.70
HLA-DRB1*08:01	87	101	15	FNVANIAAV	PEIFNVANIAAVQAH	0.2943	8.10
HLA-DRB1*08:01	156	170	15	FVGSMRPAT	GKPIVFVGSMRPATA	0.2929	8.20
HLA-DRB1*08:01	355	369	15	LAEKKGLKE	LLGLLLAEKKGLKEI	0.2733	8.80
HLA-DRB1*08:01	307	321	15	IVKKHNIPV	NDIVKKHNIPVVLSH	0.2718	8.90
HLA-DRB1*08:01	19	33	15	IHSRATNTS	ASPLIHSRATNTSYT	0.2643	9.20
HLA-DRB1*08:01	91	105	15	IAAVQAHNV	NVANIAAVQAHNVNS	0.2602	9.50
HLA-DRB1*08:01	226	240	15	FIVSNKPYF	QGNLGFIVSNKPYFY	0.2581	9.60
HLA-DRB1*11:01	273	287	15	LYSAMKNGA	QVDSLYSAMKNGAKG	0.6510	2.10
HLA-DRB1*11:01	303	317	15	INDIVKKHN	GSAINDIVKKHNIPV	0.5660	2.70
HLA-DRB1*11:01	157	171	15	FVGSMRPAT	KPIVFVGSMRPATAI	0.5795	2.70
HLA-DRB1*11:01	302	316	15	INDIVKKHN	FGSAINDIVKKHNIP	0.5298	3.10
HLA-DRB1*11:01	235	249	15	YFYYPAVQA	NKPYFYYPAVQANVK	0.5306	3.10
HLA-DRB1*11:01	314	328	15	VVLSHRTVN	NIPVVLSHRTVNGEV	0.4789	3.70
HLA-DRB1*11:01	156	170	15	FVGSMRPAT	GKPIVFVGSMRPATA	0.4674	3.90
HLA-DRB1*11:01	228	242	15	FIVSNKPYF	NLGFIVSNKPYFYYP	0.4595	4
HLA-DRB1*11:01	313	327	15	VVLSHRTVN	HNIPVVLSHRTVNGE	0.4406	4.20
HLA-DRB1*11:01	285	299	15	IVVAGEGAG	AKGIVVAGEGAGGVA	0.4245	4.40
HLA-DRB1*11:01	275	289	15	LYSAMKNGA	DSLYSAMKNGAKGIV	0.4034	4.80
HLA-DRB1*11:01	206	220	15	FATKTHANT	SALFATKTHANTMDT	0.3756	5.10
HLA-DRB1*11:01	234	248	15	YFYYPAVQA	SNKPYFYYPAVQANV	0.3707	5.20
HLA-DRB1*11:01	272	286	15	LYSAMKNGA	MQVDSLYSAMKNGAK	0.3631	5.30
HLA-DRB1*11:01	205	219	15	FATKTHANT	VSALFATKTHANTMD	0.3521	5.40
HLA-DRB1*11:01	236	250	15	YFYYPAVQA	KPYFYYPAVQANVKH	0.3373	5.70
HLA-DRB1*11:01	194	208	15	VVLNDRIVS	RGALVVLNDRIVSAL	0.3407	5.70
HLA-DRB1*11:01	241	255	15	VQANVKHVV	YPAVQANVKHVVDVS	0.3345	5.80
HLA-DRB1*11:01	227	241	15	FIVSNKPYF	GNLGFIVSNKPYFYY	0.3196	6
HLA-DRB1*11:01	284	298	15	IVVAGEGAG	GAKGIVVAGEGAGGV	0.3027	6.30
HLA-DRB1*11:01	304	318	15	INDIVKKHN	SAINDIVKKHNIPVV	0.2963	6.50
HLA-DRB1*11:01	193	207	15	VVLNDRIVS	DRGALVVLNDRIVSA	0.2965	6.50
HLA-DRB1*11:01	301	315	15	INDIVKKHN	DFGSAINDIVKKHNI	0.2924	6.60
HLA-DRB1*11:01	195	209	15	VVLNDRIVS	GALVVLNDRIVSALF	0.2873	6.70
HLA-DRB1*11:01	240	254	15	VQANVKHVV	YYPAVQANVKHVVDV	0.2677	7
HLA-DRB1*11:01	233	247	15	YFYYPAVQA	VSNKPYFYYPAVQAN	0.2585	7.30
HLA-DRB1*11:01	306	320	15	IVKKHNIPV	INDIVKKHNIPVVLS	0.2603	7.30
HLA-DRB1*11:01	87	101	15	FNVANIAAV	PEIFNVANIAAVQAH	0.2432	7.70
HLA-DRB1*11:01	159	173	15	FVGSMRPAT	IVFVGSMRPATAISA	0.2273	8.10
HLA-DRB1*11:01	305	319	15	IVKKHNIPV	AINDIVKKHNIPVVL	0.2086	8.80
HLA-DRB1*11:01	226	240	15	FIVSNKPYF	QGNLGFIVSNKPYFY	0.2091	8.80
HLA-DRB1*11:01	312	326	15	VVLSHRTVN	KHNIPVVLSHRTVNG	0.2097	8.80
HLA-DRB1*11:01	86	100	15	FNVANIAAV	IPEIFNVANIAAVQA	0.2044	9
HLA-DRB1*11:01	92	106	15	IAAVQAHNV	VANIAAVQAHNVNSG	0.2019	9.10
HLA-DRB1*11:01	356	370	15	LLAEKKGLK	LGLLLAEKKGLKEIR	0.1998	9.20
HLA-DRB1*11:01	162	176	15	MRPATAISA	VGSMRPATAISADGP	0.1925	9.40
HLA-DRB1*11:01	237	251	15	YYPAVQANV	PYFYYPAVQANVKHV	0.1937	9.40
HLA-DRB1*11:01	355	369	15	LLLAEKKGL	LLGLLLAEKKGLKEI	0.1939	9.40
HLA-DRB1*11:01	315	329	15	VVLSHRTVN	IPVVLSHRTVNGEVP	0.1940	9.40
HLA-DRB1*11:01	354	368	15	LLLAEKKGL	ILLGLLLAEKKGLKE	0.1830	9.80
HLA-DRB1*13:01	306	320	15	IVAKHNIPV	INDIVAKHNIPVVLS	0.8271	0.52
HLA-DRB1*13:01	305	319	15	IVAKHNIPV	AINDIVAKHNIPVVL	0.7702	0.93
HLA-DRB1*13:01	241	255	15	VQANAKHVV	YPAVQANAKHVVDVS	0.7710	0.93
HLA-DRB1*13:01	304	318	15	IVAKHNIPV	SAINDIVAKHNIPVV	0.7277	1.30
HLA-DRB1*13:01	307	321	15	IVAKHNIPV	NDIVAKHNIPVVLSH	0.7004	1.50
HLA-DRB1*13:01	240	254	15	VQANAKHVV	YYPAVQANAKHVVDV	0.7092	1.50
HLA-DRB1*13:01	242	256	15	VQANVKHVV	PAVQANVKHVVDVSN	0.6064	2.30
HLA-DRB1*13:01	92	106	15	IAAVQAHNV	VANIAAVQAHNVNSG	0.5815	2.60
HLA-DRB1*13:01	239	253	15	VQANVKHVV	FYYPAVQANVKHVVD	0.5639	2.70
HLA-DRB1*13:01	303	317	15	INDIVKKHN	GSAINDIVKKHNIPV	0.5391	2.90
HLA-DRB1*13:01	314	328	15	VVLSHRTVN	NIPVVLSHRTVNGEV	0.5031	3.30
HLA-DRB1*13:01	315	329	15	VLSHRTVNG	IPVVLSHRTVNGEVP	0.4872	3.50
HLA-DRB1*13:01	91	105	15	IAAVQAHNV	NVANIAAVQAHNVNS	0.4674	3.90
HLA-DRB1*13:01	302	316	15	INDIVKKHN	FGSAINDIVKKHNIP	0.4382	4.50
HLA-DRB1*13:01	20	34	15	IHSRATNTS	SPLIHSRATNTSYTN	0.4225	4.80
HLA-DRB1*13:01	229	243	15	IVSNKPYFY	LGFIVSNKPYFYYPA	0.4115	5
HLA-DRB1*13:01	313	327	15	VVLSHRTVN	HNIPVVLSHRTVNGE	0.4020	5.10
HLA-DRB1*13:01	356	370	15	LLAEKKGLK	LGLLLAEKKGLKEIR	0.4042	5.10
HLA-DRB1*13:01	228	242	15	IVSNKPYFY	NLGFIVSNKPYFYYP	0.4083	5.10
HLA-DRB1*13:01	355	369	15	LLLAEKKGL	LLGLLLAEKKGLKEI	0.3950	5.30
HLA-DRB1*13:01	194	208	15	VVLNDRIVS	RGALVVLNDRIVSAL	0.3919	5.40
HLA-DRB1*13:01	193	207	15	LVVLNDRIV	DRGALVVLNDRIVSA	0.3839	5.60
HLA-DRB1*13:01	93	107	15	IAAVQAHNV	ANIAAVQAHNVNSGD	0.3732	5.90
HLA-DRB1*13:01	274	288	15	LYSAMKNGA	VDSLYSAMKNGAKGI	0.3671	6.10
HLA-DRB1*13:01	354	368	15	LLLAEKKGL	ILLGLLLAEKKGLKE	0.3609	6.30
HLA-DRB1*13:01	273	287	15	LYSAMKNGA	QVDSLYSAMKNGAKG	0.3478	6.60
HLA-DRB1*13:01	19	33	15	IHSRATNTS	ASPLIHSRATNTSYT	0.3310	7
HLA-DRB1*13:01	195	209	15	VVLNDRIVS	GALVVLNDRIVSALF	0.2898	8.20
HLA-DRB1*13:01	230	244	15	IVSNKPYFY	GFIVSNKPYFYYPAV	0.2868	8.30
HLA-DRB1*13:01	95	109	15	VQAHNVNSG	IAAVQAHNVNSGDIS	0.2812	8.50
HLA-DRB1*13:01	316	330	15	VLSHRTVNG	PVVLSHRTVNGEVPT	0.2721	8.70
HLA-DRB1*13:01	285	299	15	IVVAGEGAG	AKGIVVAGEGAGGVA	0.2737	8.70
HLA-DRB1*13:01	90	104	15	IAAVQAHNV	FNVANIAAVQAHNVN	0.2702	8.80
HLA-DRB1*13:01	235	249	15	YFYYPAVQA	NKPYFYYPAVQANVK	0.2645	9
HLA-DRB1*13:01	357	371	15	LLAEKKGLK	GLLLAEKKGLKEIRE	0.2567	9.20
HLA-DRB1*13:01	301	315	15	INDIVKKHN	DFGSAINDIVKKHNI	0.2493	9.40
HLA-DRB1*13:01	227	241	15	FIVSNKPYF	GNLGFIVSNKPYFYY	0.2478	9.50
HLA-DRB1*13:01	12	26	15	ITSYASPLI	ALAITSYASPLIHSR	0.2391	9.80
HLA-DRB1*15:01	11	25	15	ITTYASPLI	SALAITTYASPLISP	0.9392	0.05
HLA-DRB1*15:01	13	27	15	ITTYASPLI	LAITTYASPLISPRT	0.9075	0.12
HLA-DRB1*15:01	92	106	15	IAAIQANNV	VANIAAIQANNVNSG	0.8775	0.20
HLA-DRB1*15:01	306	320	15	IVAKHNIPV	INDIVAKHNIPVVLS	0.8380	0.41
HLA-DRB1*15:01	10	24	15	ITTYASPLI	VSALAITTYASPLIS	0.8252	0.48
HLA-DRB1*15:01	91	105	15	IAAIQANNV	NVANIAAIQANNVNS	0.8271	0.48
HLA-DRB1*15:01	235	249	15	YFYYPAVQA	NKPYFYYPAVQANAK	0.8143	0.52
HLA-DRB1*15:01	305	319	15	IVAKHNIPV	AINDIVAKHNIPVVL	0.8050	0.56
HLA-DRB1*15:01	304	318	15	IVAKHNIPV	SAINDIVAKHNIPVV	0.7751	0.63
HLA-DRB1*15:01	234	248	15	YFYYPAVQA	SNKPYFYYPAVQANA	0.7691	0.65
HLA-DRB1*15:01	193	207	15	LVVLNDRIV	DRGALVVLNDRIVSA	0.7460	0.71
HLA-DRB1*15:01	194	208	15	LVVLNDRIV	RGALVVLNDRIVSAF	0.7352	0.81
HLA-DRB1*15:01	307	321	15	IVAKHNIPV	NDIVAKHNIPVVLSH	0.7205	0.86
HLA-DRB1*15:01	93	107	15	IAAIQANNV	ANIAAIQANNVNSGD	0.7159	0.87
HLA-DRB1*15:01	236	250	15	YFYYPAVQA	KPYFYYPAVQANAKH	0.7083	0.88
HLA-DRB1*15:01	262	276	15	LYAYEDMQT	RVDILYAYEDMQTDS	0.6682	1.10
HLA-DRB1*15:01	263	277	15	LYAYEDMQT	VDILYAYEDMQTDSI	0.6719	1.10
HLA-DRB1*15:01	233	247	15	YFYYPAVQA	VSNKPYFYYPAVQAN	0.6797	1.10
HLA-DRB1*15:01	14	28	15	ITTYASPLI	AITTYASPLISPRTA	0.6541	1.20
HLA-DRB1*15:01	90	104	15	IAAIQANNV	FNVANIAAIQANNVN	0.6570	1.20
HLA-DRB1*15:01	86	100	15	IFNVANIAA	IPDIFNVANIAAIQA	0.5724	1.60
HLA-DRB1*15:01	192	206	15	LVVLNDRIV	KDRGALVVLNDRIVS	0.5631	1.70
HLA-DRB1*15:01	12	26	15	ITTYASPLI	ALAITTYASPLISPR	0.9640	0.03
HLA-DRB1*15:01	215	229	15	MDTFKAYEQ	ANTMDTFKAYEQGNL	0.4934	2.20
HLA-DRB1*15:01	87	101	15	IFNVANIAA	PEIFNVANIAAVQAH	0.4527	2.60
HLA-DRB1*15:01	156	170	15	IVFVGSMRP	GKPIVFVGSMRPATA	0.4545	2.60
HLA-DRB1*15:01	9	23	15	ITSYASPLI	TVSALAITSYASPLI	0.4220	3.10
HLA-DRB1*15:01	195	209	15	LVVLNDRIV	GALVVLNDRIVSALF	0.3802	3.60
HLA-DRB1*15:01	155	169	15	IVFVGSMRP	CGKPIVFVGSMRPAT	0.3415	4.10
HLA-DRB1*15:01	232	246	15	YFYYPAVQA	IVSNKPYFYYPAVQA	0.3436	4.10
HLA-DRB1*15:01	363	377	15	LKEIREVFL	KKGLKEIREVFLKAT	0.3242	4.40
HLA-DRB1*15:01	216	230	15	FKAYEQGNL	NTMDTFKAYEQGNLG	0.3108	4.70
HLA-DRB1*15:01	174	188	15	MNLVQGVTV	DGPMNLVQGVTVAAD	0.2998	4.90
HLA-DRB1*15:01	213	227	15	MDTFKAYEQ	THANTMDTFKAYEQG	0.2875	5.30
HLA-DRB1*15:01	217	231	15	FKAYEQGNL	TMDTFKAYEQGNLGF	0.2822	5.40
HLA-DRB1*15:01	303	317	15	IVKKHNIPV	GSAINDIVKKHNIPV	0.2822	5.40
HLA-DRB1*15:01	218	232	15	FKAYEQGNL	MDTFKAYEQGNLGFI	0.2791	5.50
HLA-DRB1*15:01	84	98	15	IFNVANIAA	SKIPEIFNVANIAAV	0.2760	5.60
HLA-DRB1*15:01	362	376	15	LKEIREVFL	EKKGLKEIREVFLKA	0.2721	5.70
HLA-DRB1*15:01	162	176	15	MRPATAISA	VGSMRPATAISADGP	0.2524	6
HLA-DRB1*15:01	237	251	15	YFYYPAVQA	PYFYYPAVQANVKHV	0.2426	6.30
HLA-DRB1*15:01	315	329	15	VLSHRTVNG	IPVVLSHRTVNGEVP	0.2204	7
HLA-DRB1*15:01	94	108	15	IAAVQAHNV	NIAAVQAHNVNSGDI	0.2133	7.30
HLA-DRB1*15:01	89	103	15	VANIAAVQA	IFNVANIAAVQAHNV	0.2080	7.50
HLA-DRB1*15:01	285	299	15	IVVAGEGAG	AKGIVVAGEGAGGVA	0.2009	7.80
HLA-DRB1*15:01	173	187	15	MNLVQGVTV	ADGPMNLVQGVTVAA	0.1859	8.40
HLA-DRB1*15:01	131	145	15	VITHGTDTL	SGAVITHGTDTLEES	0.1843	8.50
HLA-DRB1*15:01	49	63	15	ILATGGTIA	NVTILATGGTIAGTS	0.1761	8.90
HLA-DRB1*15:01	154	168	15	IVFVGSMRP	NCGKPIVFVGSMRPA	0.1761	8.90
HLA-DRB1*15:01	161	175	15	MRPATAISA	FVGSMRPATAISADG	0.1698	9.10
HLA-DRB1*15:01	248	262	15	VVDVSNVDS	VKHVVDVSNVDSVPR	0.1611	9.60
HLA-DRB1*15:01	219	233	15	FKAYEQGNL	DTFKAYEQGNLGFIV	0.1586	9.70
HLA-DRB1*15:01	214	228	15	MDTFKAYEQ	HANTMDTFKAYEQGN	0.5090	2.10

## Sheet: P. italicum
Predicted Immunogenic T-cell Epitope for P. italicum L-asparaginase. Selected epitopes presented a percentile rank < 2 (“strong binder”) and < 10 (“weak binder”)
Allele	Start	End	Length	Core Peptide	Peptide	Score	Rank
HLA-DRB1*01:01	92	106	15	IAAVQAHNV	VANIAAVQAHNVNSG	0.9557	0.17
HLA-DRB1*01:01	174	188	15	MNLLHGVTV	DGAMNLLHGVTVAAD	0.9404	0.27
HLA-DRB1*01:01	91	105	15	IAAVQAHNV	NVANIAAVQAHNVNS	0.9254	0.32
HLA-DRB1*01:01	173	187	15	MNLLHGVTV	ADGAMNLLHGVTVAA	0.8719	0.56
HLA-DRB1*01:01	93	107	15	IAAVQAHNV	ANIAAVQAHNVNSGD	0.8695	0.58
HLA-DRB1*01:01	235	249	15	YFYYPAVQA	NKPYFYYPAVQANAK	0.8481	0.67
HLA-DRB1*01:01	90	104	15	IAAVQAHNV	FNVANIAAVQAHNVN	0.8053	0.91
HLA-DRB1*01:01	234	248	15	YFYYPAVQA	SNKPYFYYPAVQANA	0.7553	1.30
HLA-DRB1*01:01	202	216	15	VSALFATKT	DRIVSALFATKTNAN	0.7267	1.50
HLA-DRB1*01:01	175	189	15	MNLLHGVTV	GAMNLLHGVTVAADK	0.7345	1.50
HLA-DRB1*01:01	236	250	15	YFYYPAVQA	KPYFYYPAVQANAKH	0.6806	1.80
HLA-DRB1*01:01	172	186	15	MNLLHGVTV	SADGAMNLLHGVTVA	0.6829	1.80
HLA-DRB1*01:01	201	215	15	VSALFATKT	NDRIVSALFATKTNA	0.5995	2.50
HLA-DRB1*01:01	343	357	15	FNPQQSRVL	ASGMFNPQQSRVLLG	0.6090	2.50
HLA-DRB1*01:01	233	247	15	YFYYPAVQA	VSNKPYFYYPAVQAN	0.5881	2.60
HLA-DRB1*01:01	344	358	15	FNPQQSRVL	SGMFNPQQSRVLLGL	0.5623	2.80
HLA-DRB1*01:01	193	207	15	LVVLNDRIV	DRGALVVLNDRIVSA	0.5021	3.40
HLA-DRB1*01:01	274	288	15	IYSAVNNGA	VDSIYSAVNNGAKGI	0.4786	3.50
HLA-DRB1*01:01	194	208	15	LVVLNDRIV	RGALVVLNDRIVSAL	0.4609	3.70
HLA-DRB1*01:01	89	103	15	VANIAAVQA	IFNVANIAAVQAHNV	0.4615	3.70
HLA-DRB1*01:01	273	287	15	IYSAVNNGA	QVDSIYSAVNNGAKG	0.4546	3.80
HLA-DRB1*01:01	87	101	15	FNVANIAAV	PDIFNVANIAAVQAH	0.4559	3.80
HLA-DRB1*01:01	49	63	15	ILATGGTIA	NVTILATGGTIAGTS	0.4587	3.80
HLA-DRB1*01:01	88	102	15	VANIAAVQA	DIFNVANIAAVQAHN	0.4117	4.30
HLA-DRB1*01:01	144	158	15	FFIDATVNC	ESAFFIDATVNCGKP	0.3836	4.70
HLA-DRB1*01:01	299	313	15	FASAINDIG	TTDFASAINDIGAKH	0.3786	4.80
HLA-DRB1*01:01	86	100	15	FNVANIAAV	IPDIFNVANIAAVQA	0.3678	5
HLA-DRB1*01:01	162	176	15	MRPSTALSA	VGSMRPSTALSADGA	0.3696	5
HLA-DRB1*01:01	203	217	15	VSALFATKT	RIVSALFATKTNANT	0.3452	5.40
HLA-DRB1*01:01	237	251	15	YYPAVQANA	PYFYYPAVQANAKHV	0.3390	5.50
HLA-DRB1*01:01	48	62	15	ILATGGTIA	PNVTILATGGTIAGT	0.3252	5.70
HLA-DRB1*01:01	342	356	15	FNPQQSRVL	IASGMFNPQQSRVLL	0.3181	5.80
HLA-DRB1*01:01	94	108	15	IAAVQAHNV	NIAAVQAHNVNSGDI	0.3213	5.80
HLA-DRB1*01:01	200	214	15	VSALFATKT	LNDRIVSALFATKTN	0.3173	5.90
HLA-DRB1*01:01	192	206	15	LVVLNDRIV	GDRGALVVLNDRIVS	0.2706	6.90
HLA-DRB1*01:01	298	312	15	FASAINDIG	VTTDFASAINDIGAK	0.2625	7
HLA-DRB1*01:01	275	289	15	IYSAVNNGA	DSIYSAVNNGAKGIV	0.2330	7.70
HLA-DRB1*01:01	161	175	15	MRPSTALSA	FVGSMRPSTALSADG	0.2336	7.70
HLA-DRB1*01:01	287	301	15	IAGEGAGGV	GIVIAGEGAGGVTTD	0.2346	7.70
HLA-DRB1*01:01	143	157	15	FFIDATVNC	EESAFFIDATVNCGK	0.2355	7.70
HLA-DRB1*01:01	345	359	15	FNPQQSRVL	GMFNPQQSRVLLGLL	0.2363	7.70
HLA-DRB1*01:01	176	190	15	MNLLHGVTV	AMNLLHGVTVAADKN	0.2189	8.20
HLA-DRB1*01:01	272	286	15	IYSAVNNGA	MQVDSIYSAVNNGAK	0.2106	8.40
HLA-DRB1*01:01	85	99	15	IFNVANIAA	EIPDIFNVANIAAVQ	0.2019	8.70
HLA-DRB1*01:01	286	300	15	IAGEGAGGV	KGIVIAGEGAGGVTT	0.1744	9.70
HLA-DRB1*01:01	47	61	15	ILATGGTIA	LPNVTILATGGTIAG	0.1700	9.80
HLA-DRB1*03:01	182	196	15	VAADKNSGD	GVTVAADKNSGDRGA	0.5471	2.30
HLA-DRB1*03:01	269	283	15	MQVDSIYSA	YEDMQVDSIYSAVNN	0.5023	2.60
HLA-DRB1*03:01	228	242	15	IVSNKPYFY	SLGFIVSNKPYFYYP	0.4891	2.70
HLA-DRB1*03:01	229	243	15	IVSNKPYFY	LGFIVSNKPYFYYPA	0.4776	2.80
HLA-DRB1*03:01	181	195	15	VAADKNSGD	HGVTVAADKNSGDRG	0.4585	3
HLA-DRB1*03:01	295	309	15	VTTDFASAI	AGGVTTDFASAINDI	0.4427	3.10
HLA-DRB1*03:01	294	308	15	VTTDFASAI	GAGGVTTDFASAIND	0.4382	3.20
HLA-DRB1*03:01	241	255	15	VQANAKHVA	YPAVQANAKHVADVS	0.4232	3.30
HLA-DRB1*03:01	268	282	15	MQVDSIYSA	AYEDMQVDSIYSAVN	0.4095	3.50
HLA-DRB1*03:01	240	254	15	VQANAKHVA	YYPAVQANAKHVADV	0.3805	3.70
HLA-DRB1*03:01	194	208	15	VVLNDRIVS	RGALVVLNDRIVSAL	0.3760	3.80
HLA-DRB1*03:01	195	209	15	VVLNDRIVS	GALVVLNDRIVSALF	0.3630	3.90
HLA-DRB1*03:01	168	182	15	LSADGAMNL	STALSADGAMNLLHG	0.3600	4
HLA-DRB1*03:01	227	241	15	IVSNKPYFY	GSLGFIVSNKPYFYY	0.3450	4.20
HLA-DRB1*03:01	314	328	15	IVLSHRTVN	NIPIVLSHRTVNGEV	0.3346	4.30
HLA-DRB1*03:01	270	284	15	MQVDSIYSA	EDMQVDSIYSAVNNG	0.3291	4.40
HLA-DRB1*03:01	193	207	15	VVLNDRIVS	DRGALVVLNDRIVSA	0.3258	4.50
HLA-DRB1*03:01	180	194	15	VAADKNSGD	LHGVTVAADKNSGDR	0.3082	4.80
HLA-DRB1*03:01	183	197	15	VAADKNSGD	VTVAADKNSGDRGAL	0.3101	4.80
HLA-DRB1*03:01	313	327	15	IVLSHRTVN	HNIPIVLSHRTVNGE	0.3101	4.80
HLA-DRB1*03:01	230	244	15	IVSNKPYFY	GFIVSNKPYFYYPAV	0.3102	4.80
HLA-DRB1*03:01	239	253	15	VQANAKHVA	FYYPAVQANAKHVAD	0.2761	5.30
HLA-DRB1*03:01	242	256	15	VQANAKHVA	PAVQANAKHVADVSN	0.2780	5.30
HLA-DRB1*03:01	144	158	15	FFIDATVNC	ESAFFIDATVNCGKP	0.2802	5.30
HLA-DRB1*03:01	356	370	15	LLAEKKGLE	LGLLLAEKKGLEEIR	0.2688	5.40
HLA-DRB1*03:01	167	181	15	LSADGAMNL	PSTALSADGAMNLLH	0.2719	5.40
HLA-DRB1*03:01	267	281	15	MQVDSIYSA	YAYEDMQVDSIYSAV	0.2406	6
HLA-DRB1*03:01	196	210	15	VLNDRIVSA	ALVVLNDRIVSALFA	0.2407	6
HLA-DRB1*03:01	293	307	15	VTTDFASAI	EGAGGVTTDFASAIN	0.2326	6.30
HLA-DRB1*03:01	226	240	15	FIVSNKPYF	QGSLGFIVSNKPYFY	0.2015	7
HLA-DRB1*03:01	355	369	15	LLAEKKGLE	LLGLLLAEKKGLEEI	0.2041	7
HLA-DRB1*03:01	296	310	15	VTTDFASAI	GGVTTDFASAINDIG	0.1954	7.20
HLA-DRB1*03:01	143	157	15	FFIDATVNC	EESAFFIDATVNCGK	0.1913	7.40
HLA-DRB1*03:01	312	326	15	IVLSHRTVN	KHNIPIVLSHRTVNG	0.1873	7.60
HLA-DRB1*03:01	354	368	15	LLAEKKGLE	VLLGLLLAEKKGLEE	0.1578	8.70
HLA-DRB1*03:01	315	329	15	IVLSHRTVN	IPIVLSHRTVNGEVP	0.1527	8.90
HLA-DRB1*03:01	357	371	15	LLAEKKGLE	GLLLAEKKGLEEIRE	0.1469	9.20
HLA-DRB1*03:01	169	183	15	LSADGAMNL	TALSADGAMNLLHGV	0.1360	9.80
HLA-DRB1*03:01	166	180	15	LSADGAMNL	RPSTALSADGAMNLL	0.1354	9.90
HLA-DRB1*04:01	299	313	15	FASAINDIG	TTDFASAINDIGAKH	0.9263	0.15
HLA-DRB1*04:01	274	288	15	IYSAVNNGA	VDSIYSAVNNGAKGI	0.8951	0.20
HLA-DRB1*04:01	298	312	15	FASAINDIG	VTTDFASAINDIGAK	0.8967	0.20
HLA-DRB1*04:01	273	287	15	IYSAVNNGA	QVDSIYSAVNNGAKG	0.8933	0.21
HLA-DRB1*04:01	144	158	15	FFIDATVNC	ESAFFIDATVNCGKP	0.8371	0.44
HLA-DRB1*04:01	235	249	15	YFYYPAVQA	NKPYFYYPAVQANAK	0.7933	0.79
HLA-DRB1*04:01	272	286	15	IYSAVNNGA	MQVDSIYSAVNNGAK	0.7715	0.95
HLA-DRB1*04:01	300	314	15	FASAINDIG	TDFASAINDIGAKHN	0.7635	0.96
HLA-DRB1*04:01	275	289	15	IYSAVNNGA	DSIYSAVNNGAKGIV	0.7655	0.96
HLA-DRB1*04:01	182	196	15	VAADKNSGD	GVTVAADKNSGDRGA	0.7173	1.30
HLA-DRB1*04:01	297	311	15	FASAINDIG	GVTTDFASAINDIGA	0.7106	1.40
HLA-DRB1*04:01	234	248	15	YFYYPAVQA	SNKPYFYYPAVQANA	0.6928	1.50
HLA-DRB1*04:01	143	157	15	FFIDATVNC	EESAFFIDATVNCGK	0.6970	1.50
HLA-DRB1*04:01	86	100	15	IFNVANIAA	IPDIFNVANIAAVQA	0.6719	1.60
HLA-DRB1*04:01	236	250	15	YFYYPAVQA	KPYFYYPAVQANAKH	0.6532	1.70
HLA-DRB1*04:01	181	195	15	VAADKNSGD	HGVTVAADKNSGDRG	0.6269	1.90
HLA-DRB1*04:01	145	159	15	FFIDATVNC	SAFFIDATVNCGKPI	0.5938	2
HLA-DRB1*04:01	87	101	15	IFNVANIAA	PDIFNVANIAAVQAH	0.5959	2
HLA-DRB1*04:01	205	219	15	LFATKTNAN	VSALFATKTNANTID	0.6007	2
HLA-DRB1*04:01	85	99	15	IFNVANIAA	EIPDIFNVANIAAVQ	0.5544	2.40
HLA-DRB1*04:01	233	247	15	YFYYPAVQA	VSNKPYFYYPAVQAN	0.5239	2.70
HLA-DRB1*04:01	180	194	15	VAADKNSGD	LHGVTVAADKNSGDR	0.5254	2.70
HLA-DRB1*04:01	204	218	15	LFATKTNAN	IVSALFATKTNANTI	0.4394	3.80
HLA-DRB1*04:01	183	197	15	VAADKNSGD	VTVAADKNSGDRGAL	0.4332	3.90
HLA-DRB1*04:01	237	251	15	YYPAVQANA	PYFYYPAVQANAKHV	0.4269	4
HLA-DRB1*04:01	248	262	15	VADVSNVDA	AKHVADVSNVDAVPR	0.4018	4.20
HLA-DRB1*04:01	162	176	15	MRPSTALSA	VGSMRPSTALSADGA	0.4024	4.20
HLA-DRB1*04:01	142	156	15	FFIDATVNC	LEESAFFIDATVNCG	0.4078	4.20
HLA-DRB1*04:01	156	170	15	IVFVGSMRP	GKPIVFVGSMRPSTA	0.3987	4.30
HLA-DRB1*04:01	247	261	15	HVADVSNVD	NAKHVADVSNVDAVP	0.3892	4.50
HLA-DRB1*04:01	206	220	15	LFATKTNAN	SALFATKTNANTIDT	0.3732	4.80
HLA-DRB1*04:01	56	70	15	IAGTSDDKT	GGTIAGTSDDKTATA	0.3396	5.60
HLA-DRB1*04:01	203	217	15	LFATKTNAN	RIVSALFATKTNANT	0.3259	5.80
HLA-DRB1*04:01	161	175	15	MRPSTALSA	FVGSMRPSTALSADG	0.3041	6.30
HLA-DRB1*04:01	84	98	15	IFNVANIAA	SEIPDIFNVANIAAV	0.2925	6.60
HLA-DRB1*04:01	176	190	15	LLHGVTVAA	AMNLLHGVTVAADKN	0.2871	6.70
HLA-DRB1*04:01	155	169	15	IVFVGSMRP	CGKPIVFVGSMRPST	0.2897	6.70
HLA-DRB1*04:01	269	283	15	MQVDSIYSA	YEDMQVDSIYSAVNN	0.2355	8.10
HLA-DRB1*04:01	55	69	15	IAGTSDDKT	TGGTIAGTSDDKTAT	0.2337	8.20
HLA-DRB1*04:01	179	193	15	VTVAADKNS	LLHGVTVAADKNSGD	0.2341	8.20
HLA-DRB1*04:01	301	315	15	FASAINDIG	DFASAINDIGAKHNI	0.2270	8.50
HLA-DRB1*04:01	92	106	15	IAAVQAHNV	VANIAAVQAHNVNSG	0.2167	8.90
HLA-DRB1*04:01	315	329	15	VLSHRTVNG	IPIVLSHRTVNGEVP	0.2119	9
HLA-DRB1*04:01	246	260	15	HVADVSNVD	ANAKHVADVSNVDAV	0.2122	9
HLA-DRB1*04:01	271	285	15	IYSAVNNGA	DMQVDSIYSAVNNGA	0.2082	9.10
HLA-DRB1*04:01	177	191	15	LHGVTVAAD	MNLLHGVTVAADKNS	0.2076	9.20
HLA-DRB1*04:01	193	207	15	LVVLNDRIV	DRGALVVLNDRIVSA	0.1970	9.50
HLA-DRB1*04:01	95	109	15	VQAHNVNSG	IAAVQAHNVNSGDIT	0.1918	9.70
HLA-DRB1*04:01	285	299	15	IVIAGEGAG	AKGIVIAGEGAGGVT	0.1873	9.80
HLA-DRB1*04:01	296	310	15	FASAINDIG	GGVTTDFASAINDIG	0.1887	9.80
HLA-DRB1*04:01	163	177	15	MRPSTALSA	GSMRPSTALSADGAM	0.1862	9.90
HLA-DRB1*07:01	92	106	15	IAAVQAHNV	VANIAAVQAHNVNSG	0.9481	0.07
HLA-DRB1*07:01	91	105	15	IAAVQAHNV	NVANIAAVQAHNVNS	0.9387	0.08
HLA-DRB1*07:01	90	104	15	IAAVQAHNV	FNVANIAAVQAHNVN	0.9082	0.15
HLA-DRB1*07:01	93	107	15	IAAVQAHNV	ANIAAVQAHNVNSGD	0.8508	0.31
HLA-DRB1*07:01	235	249	15	YFYYPAVQA	NKPYFYYPAVQANAK	0.7184	0.90
HLA-DRB1*07:01	89	103	15	IAAVQAHNV	IFNVANIAAVQAHNV	0.6884	1.10
HLA-DRB1*07:01	162	176	15	MRPSTALSA	VGSMRPSTALSADGA	0.6730	1.20
HLA-DRB1*07:01	234	248	15	YFYYPAVQA	SNKPYFYYPAVQANA	0.6474	1.40
HLA-DRB1*07:01	161	175	15	MRPSTALSA	FVGSMRPSTALSADG	0.6300	1.50
HLA-DRB1*07:01	236	250	15	YFYYPAVQA	KPYFYYPAVQANAKH	0.5671	1.90
HLA-DRB1*07:01	233	247	15	YFYYPAVQA	VSNKPYFYYPAVQAN	0.5684	1.90
HLA-DRB1*07:01	160	174	15	MRPSTALSA	VFVGSMRPSTALSAD	0.5171	2.40
HLA-DRB1*07:01	87	101	15	FNVANIAAV	PDIFNVANIAAVQAH	0.5045	2.50
HLA-DRB1*07:01	86	100	15	FNVANIAAV	IPDIFNVANIAAVQA	0.4576	3.10
HLA-DRB1*07:01	49	63	15	ILATGGTIA	NVTILATGGTIAGTS	0.3982	3.70
HLA-DRB1*07:01	205	219	15	LFATKTNAN	VSALFATKTNANTID	0.4062	3.70
HLA-DRB1*07:01	343	357	15	FNPQQSRVL	ASGMFNPQQSRVLLG	0.4098	3.70
HLA-DRB1*07:01	163	177	15	MRPSTALSA	GSMRPSTALSADGAM	0.3931	3.80
HLA-DRB1*07:01	206	220	15	ATKTNANTI	SALFATKTNANTIDT	0.3631	4.20
HLA-DRB1*07:01	94	108	15	IAAVQAHNV	NIAAVQAHNVNSGDI	0.3554	4.30
HLA-DRB1*07:01	48	62	15	ILATGGTIA	PNVTILATGGTIAGT	0.3591	4.30
HLA-DRB1*07:01	344	358	15	FNPQQSRVL	SGMFNPQQSRVLLGL	0.3346	4.70
HLA-DRB1*07:01	232	246	15	YFYYPAVQA	IVSNKPYFYYPAVQA	0.3305	4.80
HLA-DRB1*07:01	85	99	15	FNVANIAAV	EIPDIFNVANIAAVQ	0.3275	4.90
HLA-DRB1*07:01	207	221	15	ATKTNANTI	ALFATKTNANTIDTF	0.3194	5.10
HLA-DRB1*07:01	156	170	15	IVFVGSMRP	GKPIVFVGSMRPSTA	0.2927	5.70
HLA-DRB1*07:01	237	251	15	YYPAVQANA	PYFYYPAVQANAKHV	0.2879	5.90
HLA-DRB1*07:01	342	356	15	FNPQQSRVL	IASGMFNPQQSRVLL	0.2755	6.20
HLA-DRB1*07:01	47	61	15	ILATGGTIA	LPNVTILATGGTIAG	0.2735	6.30
HLA-DRB1*07:01	155	169	15	IVFVGSMRP	CGKPIVFVGSMRPST	0.2505	6.90
HLA-DRB1*07:01	204	218	15	LFATKTNAN	IVSALFATKTNANTI	0.2382	7.30
HLA-DRB1*07:01	274	288	15	IYSAVNNGA	VDSIYSAVNNGAKGI	0.2392	7.30
HLA-DRB1*07:01	273	287	15	IYSAVNNGA	QVDSIYSAVNNGAKG	0.2336	7.50
HLA-DRB1*07:01	174	188	15	MNLLHGVTV	DGAMNLLHGVTVAAD	0.2102	8.40
HLA-DRB1*07:01	240	254	15	AVQANAKHV	YYPAVQANAKHVADV	0.2041	8.60
HLA-DRB1*07:01	12	26	15	ITSYASPLI	ALAITSYASPLIYPR	0.1948	8.80
HLA-DRB1*07:01	159	173	15	MRPSTALSA	IVFVGSMRPSTALSA	0.1904	9
HLA-DRB1*07:01	239	253	15	AVQANAKHV	FYYPAVQANAKHVAD	0.1854	9.20
HLA-DRB1*07:01	203	217	15	LFATKTNAN	RIVSALFATKTNANT	0.1775	9.50
HLA-DRB1*07:01	154	168	15	IVFVGSMRP	NCGKPIVFVGSMRPS	0.1739	9.70
HLA-DRB1*07:01	341	355	15	FNPQQSRVL	KIASGMFNPQQSRVL	0.1697	9.80
HLA-DRB1*08:01	356	370	15	LLAEKKGLE	LGLLLAEKKGLEEIR	0.7276	1.10
HLA-DRB1*08:01	235	249	15	YFYYPAVQA	NKPYFYYPAVQANAK	0.6658	1.70
HLA-DRB1*08:01	355	369	15	LLAEKKGLE	LLGLLLAEKKGLEEI	0.6392	1.80
HLA-DRB1*08:01	357	371	15	LLAEKKGLE	GLLLAEKKGLEEIRE	0.6493	1.80
HLA-DRB1*08:01	236	250	15	YYPAVQANA	KPYFYYPAVQANAKH	0.5889	2.50
HLA-DRB1*08:01	354	368	15	LLAEKKGLE	VLLGLLLAEKKGLEE	0.5652	2.80
HLA-DRB1*08:01	206	220	15	FATKTNANT	SALFATKTNANTIDT	0.5418	3
HLA-DRB1*08:01	205	219	15	FATKTNANT	VSALFATKTNANTID	0.5381	3.10
HLA-DRB1*08:01	234	248	15	YFYYPAVQA	SNKPYFYYPAVQANA	0.5148	3.30
HLA-DRB1*08:01	177	191	15	LHGVTVAAD	MNLLHGVTVAADKNS	0.5022	3.50
HLA-DRB1*08:01	314	328	15	IVLSHRTVN	NIPIVLSHRTVNGEV	0.5028	3.50
HLA-DRB1*08:01	237	251	15	YYPAVQANA	PYFYYPAVQANAKHV	0.4945	3.60
HLA-DRB1*08:01	313	327	15	IVLSHRTVN	HNIPIVLSHRTVNGE	0.4775	3.90
HLA-DRB1*08:01	315	329	15	LSHRTVNGE	IPIVLSHRTVNGEVP	0.4165	4.90
HLA-DRB1*08:01	285	299	15	IVIAGEGAG	AKGIVIAGEGAGGVT	0.4186	4.90
HLA-DRB1*08:01	176	190	15	LHGVTVAAD	AMNLLHGVTVAADKN	0.4202	4.90
HLA-DRB1*08:01	316	330	15	LSHRTVNGE	PIVLSHRTVNGEVPT	0.4124	5
HLA-DRB1*08:01	228	242	15	FIVSNKPYF	SLGFIVSNKPYFYYP	0.4148	5
HLA-DRB1*08:01	284	298	15	IVIAGEGAG	GAKGIVIAGEGAGGV	0.3778	5.70
HLA-DRB1*08:01	233	247	15	YFYYPAVQA	VSNKPYFYYPAVQAN	0.3676	5.90
HLA-DRB1*08:01	204	218	15	FATKTNANT	IVSALFATKTNANTI	0.3559	6.10
HLA-DRB1*08:01	92	106	15	IAAVQAHNV	VANIAAVQAHNVNSG	0.3292	6.90
HLA-DRB1*08:01	299	313	15	FASAINDIG	TTDFASAINDIGAKH	0.3215	7.10
HLA-DRB1*08:01	274	288	15	YSAVNNGAK	VDSIYSAVNNGAKGI	0.3000	7.80
HLA-DRB1*08:01	178	192	15	LHGVTVAAD	NLLHGVTVAADKNSG	0.3013	7.80
HLA-DRB1*08:01	227	241	15	FIVSNKPYF	GSLGFIVSNKPYFYY	0.2964	8
HLA-DRB1*08:01	312	326	15	IVLSHRTVN	KHNIPIVLSHRTVNG	0.2915	8.20
HLA-DRB1*08:01	87	101	15	FNVANIAAV	PDIFNVANIAAVQAH	0.2847	8.50
HLA-DRB1*08:01	207	221	15	FATKTNANT	ALFATKTNANTIDTF	0.2853	8.50
HLA-DRB1*08:01	273	287	15	IYSAVNNGA	QVDSIYSAVNNGAKG	0.2804	8.60
HLA-DRB1*08:01	283	297	15	IVIAGEGAG	NGAKGIVIAGEGAGG	0.2778	8.70
HLA-DRB1*08:01	298	312	15	FASAINDIG	VTTDFASAINDIGAK	0.2616	9.40
HLA-DRB1*08:01	91	105	15	IAAVQAHNV	NVANIAAVQAHNVNS	0.2602	9.50
HLA-DRB1*08:01	241	255	15	VQANAKHVA	YPAVQANAKHVADVS	0.2568	9.60
HLA-DRB1*11:01	314	328	15	IVLSHRTVN	NIPIVLSHRTVNGEV	0.6996	1.80
HLA-DRB1*11:01	313	327	15	IVLSHRTVN	HNIPIVLSHRTVNGE	0.6700	2
HLA-DRB1*11:01	235	249	15	YFYYPAVQA	NKPYFYYPAVQANAK	0.6394	2.20
HLA-DRB1*11:01	241	255	15	VQANAKHVA	YPAVQANAKHVADVS	0.6026	2.50
HLA-DRB1*11:01	236	250	15	YYPAVQANA	KPYFYYPAVQANAKH	0.5878	2.60
HLA-DRB1*11:01	237	251	15	YYPAVQANA	PYFYYPAVQANAKHV	0.5651	2.80
HLA-DRB1*11:01	240	254	15	VQANAKHVA	YYPAVQANAKHVADV	0.5366	3
HLA-DRB1*11:01	158	172	15	FVGSMRPST	PIVFVGSMRPSTALS	0.5317	3.10
HLA-DRB1*11:01	356	370	15	LLAEKKGLE	LGLLLAEKKGLEEIR	0.4454	4.10
HLA-DRB1*11:01	234	248	15	YFYYPAVQA	SNKPYFYYPAVQANA	0.4386	4.20
HLA-DRB1*11:01	285	299	15	IVIAGEGAG	AKGIVIAGEGAGGVT	0.4342	4.30
HLA-DRB1*11:01	157	171	15	FVGSMRPST	KPIVFVGSMRPSTAL	0.4298	4.40
HLA-DRB1*11:01	228	242	15	FIVSNKPYF	SLGFIVSNKPYFYYP	0.4197	4.50
HLA-DRB1*11:01	312	326	15	IVLSHRTVN	KHNIPIVLSHRTVNG	0.4103	4.70
HLA-DRB1*11:01	242	256	15	VQANAKHVA	PAVQANAKHVADVSN	0.3868	5
HLA-DRB1*11:01	239	253	15	VQANAKHVA	FYYPAVQANAKHVAD	0.3766	5.10
HLA-DRB1*11:01	156	170	15	FVGSMRPST	GKPIVFVGSMRPSTA	0.3799	5.10
HLA-DRB1*11:01	284	298	15	IVIAGEGAG	GAKGIVIAGEGAGGV	0.3582	5.40
HLA-DRB1*11:01	315	329	15	IVLSHRTVN	IPIVLSHRTVNGEVP	0.3361	5.70
HLA-DRB1*11:01	194	208	15	VVLNDRIVS	RGALVVLNDRIVSAL	0.3407	5.70
HLA-DRB1*11:01	299	313	15	FASAINDIG	TTDFASAINDIGAKH	0.3133	6.10
HLA-DRB1*11:01	355	369	15	LLAEKKGLE	LLGLLLAEKKGLEEI	0.3010	6.40
HLA-DRB1*11:01	193	207	15	VVLNDRIVS	DRGALVVLNDRIVSA	0.2965	6.50
HLA-DRB1*11:01	206	220	15	FATKTNANT	SALFATKTNANTIDT	0.2921	6.60
HLA-DRB1*11:01	227	241	15	FIVSNKPYF	GSLGFIVSNKPYFYY	0.2858	6.70
HLA-DRB1*11:01	195	209	15	VVLNDRIVS	GALVVLNDRIVSALF	0.2873	6.70
HLA-DRB1*11:01	274	288	15	IYSAVNNGA	VDSIYSAVNNGAKGI	0.2652	7.10
HLA-DRB1*11:01	233	247	15	YFYYPAVQA	VSNKPYFYYPAVQAN	0.2585	7.30
HLA-DRB1*11:01	205	219	15	FATKTNANT	VSALFATKTNANTID	0.2532	7.40
HLA-DRB1*11:01	354	368	15	LLAEKKGLE	VLLGLLLAEKKGLEE	0.2321	8
HLA-DRB1*11:01	357	371	15	LLAEKKGLE	GLLLAEKKGLEEIRE	0.2263	8.10
HLA-DRB1*11:01	273	287	15	IYSAVNNGA	QVDSIYSAVNNGAKG	0.2299	8.10
HLA-DRB1*11:01	87	101	15	FNVANIAAV	PDIFNVANIAAVQAH	0.2258	8.20
HLA-DRB1*11:01	298	312	15	FASAINDIG	VTTDFASAINDIGAK	0.2212	8.40
HLA-DRB1*11:01	283	297	15	IVIAGEGAG	NGAKGIVIAGEGAGG	0.2062	8.90
HLA-DRB1*11:01	92	106	15	IAAVQAHNV	VANIAAVQAHNVNSG	0.2019	9.10
HLA-DRB1*11:01	238	252	15	YYPAVQANA	YFYYPAVQANAKHVA	0.1949	9.30
HLA-DRB1*11:01	109	123	15	LLNLTHTLQ	TSALLLNLTHTLQRQ	0.1951	9.30
HLA-DRB1*11:01	110	124	15	LLNLTHTLQ	SALLLNLTHTLQRQV	0.1929	9.40
HLA-DRB1*11:01	86	100	15	FNVANIAAV	IPDIFNVANIAAVQA	0.1887	9.60
HLA-DRB1*11:01	275	289	15	YSAVNNGAK	DSIYSAVNNGAKGIV	0.1850	9.70
HLA-DRB1*11:01	226	240	15	FIVSNKPYF	QGSLGFIVSNKPYFY	0.1833	9.80
HLA-DRB1*13:01	241	255	15	VQANAKHVA	YPAVQANAKHVADVS	0.7946	0.72
HLA-DRB1*13:01	240	254	15	VQANAKHVA	YYPAVQANAKHVADV	0.7375	1.20
HLA-DRB1*13:01	242	256	15	VQANAKHVA	PAVQANAKHVADVSN	0.6440	2
HLA-DRB1*13:01	314	328	15	IVLSHRTVN	NIPIVLSHRTVNGEV	0.6193	2.20
HLA-DRB1*13:01	239	253	15	VQANAKHVA	FYYPAVQANAKHVAD	0.5963	2.40
HLA-DRB1*13:01	92	106	15	IAAVQAHNV	VANIAAVQAHNVNSG	0.5815	2.60
HLA-DRB1*13:01	313	327	15	IVLSHRTVN	HNIPIVLSHRTVNGE	0.5551	2.70
HLA-DRB1*13:01	315	329	15	VLSHRTVNG	IPIVLSHRTVNGEVP	0.5042	3.30
HLA-DRB1*13:01	91	105	15	IAAVQAHNV	NVANIAAVQAHNVNS	0.4674	3.90
HLA-DRB1*13:01	214	228	15	IDTFKAYEQ	NANTIDTFKAYEQGS	0.4563	4.10
HLA-DRB1*13:01	215	229	15	IDTFKAYEQ	ANTIDTFKAYEQGSL	0.4265	4.70
HLA-DRB1*13:01	229	243	15	IVSNKPYFY	LGFIVSNKPYFYYPA	0.4115	5
HLA-DRB1*13:01	306	320	15	IGAKHNIPI	INDIGAKHNIPIVLS	0.4074	5.10
HLA-DRB1*13:01	228	242	15	IVSNKPYFY	SLGFIVSNKPYFYYP	0.3955	5.30
HLA-DRB1*13:01	194	208	15	VVLNDRIVS	RGALVVLNDRIVSAL	0.3919	5.40
HLA-DRB1*13:01	193	207	15	LVVLNDRIV	DRGALVVLNDRIVSA	0.3839	5.60
HLA-DRB1*13:01	93	107	15	IAAVQAHNV	ANIAAVQAHNVNSGD	0.3732	5.90
HLA-DRB1*13:01	305	319	15	IGAKHNIPI	AINDIGAKHNIPIVL	0.3253	7.10
HLA-DRB1*13:01	312	326	15	IVLSHRTVN	KHNIPIVLSHRTVNG	0.3046	7.60
HLA-DRB1*13:01	235	249	15	YFYYPAVQA	NKPYFYYPAVQANAK	0.3007	7.80
HLA-DRB1*13:01	355	369	15	LLLAEKKGL	LLGLLLAEKKGLEEI	0.2921	8.10
HLA-DRB1*13:01	195	209	15	VVLNDRIVS	GALVVLNDRIVSALF	0.2898	8.20
HLA-DRB1*13:01	230	244	15	IVSNKPYFY	GFIVSNKPYFYYPAV	0.2868	8.30
HLA-DRB1*13:01	285	299	15	IVIAGEGAG	AKGIVIAGEGAGGVT	0.2839	8.40
HLA-DRB1*13:01	213	227	15	IDTFKAYEQ	TNANTIDTFKAYEQG	0.2781	8.50
HLA-DRB1*13:01	354	368	15	LLLAEKKGL	VLLGLLLAEKKGLEE	0.2797	8.50
HLA-DRB1*13:01	90	104	15	IAAVQAHNV	FNVANIAAVQAHNVN	0.2702	8.80
HLA-DRB1*13:01	95	109	15	VQAHNVNSG	IAAVQAHNVNSGDIT	0.2673	8.90
HLA-DRB1*13:01	304	318	15	IGAKHNIPI	SAINDIGAKHNIPIV	0.2601	9.10
HLA-DRB1*13:01	316	330	15	VLSHRTVNG	PIVLSHRTVNGEVPT	0.2556	9.20
HLA-DRB1*13:01	356	370	15	LLAEKKGLE	LGLLLAEKKGLEEIR	0.2389	9.80
HLA-DRB1*13:01	227	241	15	FIVSNKPYF	GSLGFIVSNKPYFYY	0.2354	9.90
HLA-DRB1*15:01	11	25	15	ITSYASPLI	SALAITSYASPLIYP	0.9428	0.04
HLA-DRB1*15:01	13	27	15	ITSYASPLI	LAITSYASPLIYPRA	0.9115	0.10
HLA-DRB1*15:01	214	228	15	IDTFKAYEQ	NANTIDTFKAYEQGS	0.8765	0.21
HLA-DRB1*15:01	92	106	15	IAAVQAHNV	VANIAAVQAHNVNSG	0.8662	0.25
HLA-DRB1*15:01	215	229	15	IDTFKAYEQ	ANTIDTFKAYEQGSL	0.8612	0.29
HLA-DRB1*15:01	263	277	15	LYAYEDMQV	VDILYAYEDMQVDSI	0.8394	0.36
HLA-DRB1*15:01	262	276	15	LYAYEDMQV	RVDILYAYEDMQVDS	0.8402	0.36
HLA-DRB1*15:01	10	24	15	ITSYASPLI	FSALAITSYASPLIY	0.8437	0.36
HLA-DRB1*15:01	91	105	15	IAAVQAHNV	NVANIAAVQAHNVNS	0.8164	0.51
HLA-DRB1*15:01	235	249	15	YFYYPAVQA	NKPYFYYPAVQANAK	0.8143	0.52
HLA-DRB1*15:01	213	227	15	IDTFKAYEQ	TNANTIDTFKAYEQG	0.7603	0.65
HLA-DRB1*15:01	234	248	15	YFYYPAVQA	SNKPYFYYPAVQANA	0.7691	0.65
HLA-DRB1*15:01	193	207	15	LVVLNDRIV	DRGALVVLNDRIVSA	0.7460	0.71
HLA-DRB1*15:01	236	250	15	YFYYPAVQA	KPYFYYPAVQANAKH	0.7083	0.88
HLA-DRB1*15:01	194	208	15	LVVLNDRIV	RGALVVLNDRIVSAL	0.7100	0.88
HLA-DRB1*15:01	93	107	15	IAAVQAHNV	ANIAAVQAHNVNSGD	0.6917	0.97
HLA-DRB1*15:01	233	247	15	YFYYPAVQA	VSNKPYFYYPAVQAN	0.6797	1.10
HLA-DRB1*15:01	14	28	15	ITSYASPLI	AITSYASPLIYPRAA	0.6845	1.10
HLA-DRB1*15:01	264	278	15	LYAYEDMQV	DILYAYEDMQVDSIY	0.6520	1.20
HLA-DRB1*15:01	216	230	15	IDTFKAYEQ	NTIDTFKAYEQGSLG	0.6568	1.20
HLA-DRB1*15:01	261	275	15	LYAYEDMQV	PRVDILYAYEDMQVD	0.6588	1.20
HLA-DRB1*15:01	90	104	15	IAAVQAHNV	FNVANIAAVQAHNVN	0.6636	1.20
HLA-DRB1*15:01	86	100	15	IFNVANIAA	IPDIFNVANIAAVQA	0.6079	1.40
HLA-DRB1*15:01	274	288	15	IYSAVNNGA	VDSIYSAVNNGAKGI	0.5560	1.70
HLA-DRB1*15:01	192	206	15	LVVLNDRIV	GDRGALVVLNDRIVS	0.5631	1.70
HLA-DRB1*15:01	273	287	15	IYSAVNNGA	QVDSIYSAVNNGAKG	0.5334	1.80
HLA-DRB1*15:01	306	320	15	IGAKHNIPI	INDIGAKHNIPIVLS	0.5407	1.80
HLA-DRB1*15:01	12	26	15	ITSYASPLI	ALAITSYASPLIYPR	0.9636	0.03
HLA-DRB1*15:01	305	319	15	IGAKHNIPI	AINDIGAKHNIPIVL	0.4561	2.60
HLA-DRB1*15:01	156	170	15	IVFVGSMRP	GKPIVFVGSMRPSTA	0.4398	2.80
HLA-DRB1*15:01	87	101	15	IFNVANIAA	PDIFNVANIAAVQAH	0.4425	2.80
HLA-DRB1*15:01	9	23	15	ITSYASPLI	AFSALAITSYASPLI	0.4220	3.10
HLA-DRB1*15:01	195	209	15	LVVLNDRIV	GALVVLNDRIVSALF	0.3802	3.60
HLA-DRB1*15:01	304	318	15	IGAKHNIPI	SAINDIGAKHNIPIV	0.3633	3.80
HLA-DRB1*15:01	272	286	15	IYSAVNNGA	MQVDSIYSAVNNGAK	0.3425	4.10
HLA-DRB1*15:01	232	246	15	YFYYPAVQA	IVSNKPYFYYPAVQA	0.3436	4.10
HLA-DRB1*15:01	275	289	15	IYSAVNNGA	DSIYSAVNNGAKGIV	0.3297	4.30
HLA-DRB1*15:01	155	169	15	IVFVGSMRP	CGKPIVFVGSMRPST	0.3250	4.40
HLA-DRB1*15:01	174	188	15	MNLLHGVTV	DGAMNLLHGVTVAAD	0.3132	4.70
HLA-DRB1*15:01	217	231	15	FKAYEQGSL	TIDTFKAYEQGSLGF	0.3038	4.80
HLA-DRB1*15:01	237	251	15	YFYYPAVQA	PYFYYPAVQANAKHV	0.3072	4.80
HLA-DRB1*15:01	307	321	15	IGAKHNIPI	NDIGAKHNIPIVLSH	0.2983	5
HLA-DRB1*15:01	66	80	15	TAGYKSGAL	KTATAGYKSGALGIN	0.2901	5.20
HLA-DRB1*15:01	363	377	15	LEEIREVFL	KKGLEEIREVFLKAA	0.2643	5.80
HLA-DRB1*15:01	84	98	15	IFNVANIAA	SEIPDIFNVANIAAV	0.2621	5.90
HLA-DRB1*15:01	218	232	15	FKAYEQGSL	IDTFKAYEQGSLGFI	0.2624	5.90
HLA-DRB1*15:01	212	226	15	IDTFKAYEQ	KTNANTIDTFKAYEQ	0.2477	6.20
HLA-DRB1*15:01	285	299	15	IVIAGEGAG	AKGIVIAGEGAGGVT	0.2175	7.10
HLA-DRB1*15:01	94	108	15	IAAVQAHNV	NIAAVQAHNVNSGDI	0.2133	7.30
HLA-DRB1*15:01	89	103	15	VANIAAVQA	IFNVANIAAVQAHNV	0.2080	7.50
HLA-DRB1*15:01	315	329	15	VLSHRTVNG	IPIVLSHRTVNGEVP	0.2034	7.70
HLA-DRB1*15:01	65	79	15	TAGYKSGAL	DKTATAGYKSGALGI	0.2038	7.70
HLA-DRB1*15:01	362	376	15	LEEIREVFL	EKKGLEEIREVFLKA	0.1906	8.20
HLA-DRB1*15:01	173	187	15	MNLLHGVTV	ADGAMNLLHGVTVAA	0.1926	8.20
HLA-DRB1*15:01	131	145	15	VITHGTDTL	SGAVITHGTDTLEES	0.1843	8.50
HLA-DRB1*15:01	49	63	15	ILATGGTIA	NVTILATGGTIAGTS	0.1761	8.90
HLA-DRB1*15:01	284	298	15	IVIAGEGAG	GAKGIVIAGEGAGGV	0.1728	9
HLA-DRB1*15:01	154	168	15	IVFVGSMRP	NCGKPIVFVGSMRPS	0.1629	9.40
HLA-DRB1*15:01	162	176	15	MRPSTALSA	VGSMRPSTALSADGA	0.1573	9.80
HLA-DRB1*15:01	85	99	15	IFNVANIAA	EIPDIFNVANIAAVQ	0.5100	2.10

## Sheet: P. sizovae
Predicted Immunogenic T-cell Epitope for P. sizovae L-asparaginase. Selected epitopes presented a percentile rank < 2 (“strong binder”) and < 10 (“weak binder”)
Allele	Start	End	Length	Core Peptide	Peptide	Score	Rank
HLA-DRB1*01:01	289	303	15	IVIAGAGAG	AKGIVIAGAGAGGVT	0.6151	2.40
HLA-DRB1*01:01	319	333	15	IQSMRTVNG	IPIIQSMRTVNGEVP	0.5982	2.50
HLA-DRB1*01:01	184	198	15	VTVAASPKA	LESVTVAASPKAKNR	0.5761	2.70
HLA-DRB1*01:01	288	302	15	IVIAGAGAG	GAKGIVIAGAGAGGV	0.5395	3
HLA-DRB1*01:01	166	180	15	MRPSTAISA	VGAMRPSTAISADGP	0.5279	3.10
HLA-DRB1*01:01	53	67	15	IFATGGTIA	NITIFATGGTIAGSD	0.4675	3.60
HLA-DRB1*01:01	251	265	15	FNIANVTEI	TGKKDFNIANVTEIP	0.4543	3.80
HLA-DRB1*01:01	175	189	15	FNLLESVTV	ISADGPFNLLESVTV	0.4141	4.20
HLA-DRB1*01:01	334	348	15	VESTSATHI	LSDVESTSATHIASG	0.4170	4.20
HLA-DRB1*01:01	318	332	15	IQSMRTVNG	GIPIIQSMRTVNGEV	0.4109	4.30
HLA-DRB1*01:01	183	197	15	VTVAASPKA	LLESVTVAASPKAKN	0.4040	4.40
HLA-DRB1*01:01	180	194	15	FNLLESVTV	PFNLLESVTVAASPK	0.3934	4.50
HLA-DRB1*01:01	5	19	15	LVALATFAC	KSFLVALATFACQSS	0.3827	4.70
HLA-DRB1*01:01	185	199	15	VTVAASPKA	ESVTVAASPKAKNRG	0.3817	4.80
HLA-DRB1*01:01	254	268	15	FNIANVTEI	KDFNIANVTEIPRVD	0.3647	5
HLA-DRB1*01:01	287	301	15	IVIAGAGAG	SGAKGIVIAGAGAGG	0.3604	5.10
HLA-DRB1*01:01	165	179	15	MRPSTAISA	IVGAMRPSTAISADG	0.3544	5.20
HLA-DRB1*01:01	320	334	15	IQSMRTVNG	PIIQSMRTVNGEVPL	0.3498	5.30
HLA-DRB1*01:01	290	304	15	IVIAGAGAG	KGIVIAGAGAGGVTT	0.3541	5.30
HLA-DRB1*01:01	4	18	15	LVALATFAC	IKSFLVALATFACQS	0.2988	6.20
HLA-DRB1*01:01	148	162	15	FFLDATINC	ETAFFLDATINCGKP	0.2825	6.50
HLA-DRB1*01:01	333	347	15	VESTSATHI	PLSDVESTSATHIAS	0.2798	6.60
HLA-DRB1*01:01	52	66	15	IFATGGTIA	PNITIFATGGTIAGS	0.2743	6.80
HLA-DRB1*01:01	93	107	15	IANVAGVQT	MLDIANVAGVQTANV	0.2717	6.90
HLA-DRB1*01:01	304	318	15	YAIEDAINR	TSFNYAIEDAINRLG	0.2550	7.20
HLA-DRB1*01:01	28	42	15	FVFTNANGL	GTNGTGFVFTNANGL	0.2556	7.20
HLA-DRB1*01:01	305	319	15	YAIEDAINR	SFNYAIEDAINRLGI	0.2486	7.40
HLA-DRB1*01:01	335	349	15	VESTSATHI	SDVESTSATHIASGY	0.2332	7.70
HLA-DRB1*01:01	167	181	15	MRPSTAISA	GAMRPSTAISADGPF	0.2288	7.80
HLA-DRB1*01:01	113	127	15	ILISLSKQI	TSDILISLSKQINKF	0.2289	7.80
HLA-DRB1*01:01	198	212	15	MIVMNDRIA	RGAMIVMNDRIASAY	0.2314	7.80
HLA-DRB1*01:01	112	126	15	ILISLSKQI	ITSDILISLSKQINK	0.2328	7.80
HLA-DRB1*01:01	92	106	15	IANVAGVQT	SMLDIANVAGVQTAN	0.2274	7.90
HLA-DRB1*01:01	317	331	15	IQSMRTVNG	LGIPIIQSMRTVNGE	0.2281	7.90
HLA-DRB1*01:01	209	223	15	YYTTKTNAN	ASAYYTTKTNANTMD	0.2184	8.20
HLA-DRB1*01:01	154	168	15	INCGKPVII	DATINCGKPVIIVGA	0.2101	8.40
HLA-DRB1*01:01	303	317	15	FNYAIEDAI	TTSFNYAIEDAINRL	0.2032	8.60
HLA-DRB1*01:01	197	211	15	MIVMNDRIA	NRGAMIVMNDRIASA	0.2005	8.70
HLA-DRB1*01:01	346	360	15	LNPQKSRIL	ASGYLNPQKSRILLG	0.1899	9.10
HLA-DRB1*01:01	54	68	15	IFATGGTIA	ITIFATGGTIAGSDS	0.1870	9.20
HLA-DRB1*01:01	124	138	15	FVCDDPTMA	INKFVCDDPTMAGAV	0.1852	9.30
HLA-DRB1*01:01	302	316	15	FNYAIEDAI	VTTSFNYAIEDAINR	0.1857	9.30
HLA-DRB1*01:01	33	47	15	FVFTNANGL	GFVFTNANGLNFTQM	0.1794	9.40
HLA-DRB1*01:01	270	284	15	YEDMHNDTL	LFSYEDMHNDTLYNA	0.1784	9.50
HLA-DRB1*01:01	347	361	15	LNPQKSRIL	SGYLNPQKSRILLGL	0.1734	9.70
HLA-DRB1*01:01	178	192	15	FNLLESVTV	DGPFNLLESVTVAAS	0.9889	0.01
HLA-DRB1*01:01	177	191	15	FNLLESVTV	ADGPFNLLESVTVAA	0.9814	0.03
HLA-DRB1*01:01	31	45	15	FVFTNANGL	GTGFVFTNANGLNFT	0.9539	0.20
HLA-DRB1*01:01	176	190	15	FNLLESVTV	SADGPFNLLESVTVA	0.9375	0.29
HLA-DRB1*01:01	30	44	15	FVFTNANGL	NGTGFVFTNANGLNF	0.9320	0.30
HLA-DRB1*01:01	179	193	15	FNLLESVTV	GPFNLLESVTVAASP	0.9192	0.35
HLA-DRB1*01:01	29	43	15	FVFTNANGL	TNGTGFVFTNANGLN	0.8791	0.56
HLA-DRB1*01:01	253	267	15	FNIANVTEI	KKDFNIANVTEIPRV	0.8286	0.77
HLA-DRB1*01:01	252	266	15	FNIANVTEI	GKKDFNIANVTEIPR	0.7919	1.10
HLA-DRB1*01:01	32	46	15	FVFTNANGL	TGFVFTNANGLNFTQ	0.7619	1.30
HLA-DRB1*03:01	172	186	15	ISADGPFNL	STAISADGPFNLLES	0.5927	2
HLA-DRB1*03:01	197	211	15	IVMNDRIAS	NRGAMIVMNDRIASA	0.5940	2
HLA-DRB1*03:01	171	185	15	ISADGPFNL	PSTAISADGPFNLLE	0.5272	2.40
HLA-DRB1*03:01	109	123	15	ITSDILISL	SEDITSDILISLSKQ	0.5322	2.40
HLA-DRB1*03:01	200	214	15	IVMNDRIAS	AMIVMNDRIASAYYT	0.5355	2.40
HLA-DRB1*03:01	108	122	15	ITSDILISL	GSEDITSDILISLSK	0.4323	3.20
HLA-DRB1*03:01	170	184	15	ISADGPFNL	RPSTAISADGPFNLL	0.3423	4.20
HLA-DRB1*03:01	173	187	15	ISADGPFNL	TAISADGPFNLLESV	0.3467	4.20
HLA-DRB1*03:01	124	138	15	FVCDDPTMA	INKFVCDDPTMAGAV	0.3042	4.90
HLA-DRB1*03:01	110	124	15	ITSDILISL	EDITSDILISLSKQI	0.2845	5.20
HLA-DRB1*03:01	186	200	15	VAASPKAKN	SVTVAASPKAKNRGA	0.2680	5.50
HLA-DRB1*03:01	196	210	15	IVMNDRIAS	KNRGAMIVMNDRIAS	0.2643	5.60
HLA-DRB1*03:01	123	137	15	FVCDDPTMA	QINKFVCDDPTMAGA	0.2595	5.70
HLA-DRB1*03:01	185	199	15	VAASPKAKN	ESVTVAASPKAKNRG	0.2358	6.20
HLA-DRB1*03:01	148	162	15	FFLDATINC	ETAFFLDATINCGKP	0.2185	6.70
HLA-DRB1*03:01	125	139	15	FVCDDPTMA	NKFVCDDPTMAGAVV	0.2068	6.90
HLA-DRB1*03:01	107	121	15	ITSDILISL	VGSEDITSDILISLS	0.2087	6.90
HLA-DRB1*03:01	201	215	15	VMNDRIASA	MIVMNDRIASAYYTT	0.2004	7.10
HLA-DRB1*03:01	273	287	15	MHNDTLYNA	YEDMHNDTLYNAIES	0.2006	7.10
HLA-DRB1*03:01	184	198	15	VAASPKAKN	LESVTVAASPKAKNR	0.1876	7.50
HLA-DRB1*03:01	304	318	15	YAIEDAINR	TSFNYAIEDAINRLG	0.1779	7.90
HLA-DRB1*03:01	305	319	15	YAIEDAINR	SFNYAIEDAINRLGI	0.1749	8
HLA-DRB1*03:01	272	286	15	MHNDTLYNA	SYEDMHNDTLYNAIE	0.1587	8.70
HLA-DRB1*03:01	254	268	15	IANVTEIPR	KDFNIANVTEIPRVD	0.1498	9
HLA-DRB1*03:01	255	269	15	IANVTEIPR	DFNIANVTEIPRVDI	0.1470	9.20
HLA-DRB1*03:01	318	332	15	IIQSMRTVN	GIPIIQSMRTVNGEV	0.1477	9.20
HLA-DRB1*03:01	187	201	15	VAASPKAKN	VTVAASPKAKNRGAM	0.1432	9.40
HLA-DRB1*03:01	147	161	15	FFLDATINC	EETAFFLDATINCGK	0.1422	9.50
HLA-DRB1*03:01	122	136	15	FVCDDPTMA	KQINKFVCDDPTMAG	0.1398	9.60
HLA-DRB1*03:01	198	212	15	IVMNDRIAS	RGAMIVMNDRIASAY	0.6698	1.50
HLA-DRB1*03:01	199	213	15	IVMNDRIAS	GAMIVMNDRIASAYY	0.6889	1.50
HLA-DRB1*04:01	253	267	15	FNIANVTEI	KKDFNIANVTEIPRV	0.5975	2
HLA-DRB1*04:01	198	212	15	MIVMNDRIA	RGAMIVMNDRIASAY	0.6017	2
HLA-DRB1*04:01	252	266	15	FNIANVTEI	GKKDFNIANVTEIPR	0.5811	2.10
HLA-DRB1*04:01	197	211	15	MIVMNDRIA	NRGAMIVMNDRIASA	0.5814	2.10
HLA-DRB1*04:01	147	161	15	FFLDATINC	EETAFFLDATINCGK	0.5820	2.10
HLA-DRB1*04:01	317	331	15	IQSMRTVNG	LGIPIIQSMRTVNGE	0.5889	2.10
HLA-DRB1*04:01	53	67	15	FATGGTIAG	NITIFATGGTIAGSD	0.5452	2.50
HLA-DRB1*04:01	289	303	15	IVIAGAGAG	AKGIVIAGAGAGGVT	0.5371	2.60
HLA-DRB1*04:01	288	302	15	IVIAGAGAG	GAKGIVIAGAGAGGV	0.4859	3.20
HLA-DRB1*04:01	124	138	15	FVCDDPTMA	INKFVCDDPTMAGAV	0.4803	3.30
HLA-DRB1*04:01	180	194	15	LLESVTVAA	PFNLLESVTVAASPK	0.4651	3.50
HLA-DRB1*04:01	182	196	15	VTVAASPKA	NLLESVTVAASPKAK	0.4613	3.60
HLA-DRB1*04:01	123	137	15	FVCDDPTMA	QINKFVCDDPTMAGA	0.4445	3.70
HLA-DRB1*04:01	31	45	15	FVFTNANGL	GTGFVFTNANGLNFT	0.4333	3.90
HLA-DRB1*04:01	149	163	15	FFLDATINC	TAFFLDATINCGKPV	0.4184	4.10
HLA-DRB1*04:01	181	195	15	LESVTVAAS	FNLLESVTVAASPKA	0.3988	4.30
HLA-DRB1*04:01	178	192	15	FNLLESVTV	DGPFNLLESVTVAAS	0.3845	4.60
HLA-DRB1*04:01	30	44	15	FVFTNANGL	NGTGFVFTNANGLNF	0.3860	4.60
HLA-DRB1*04:01	90	104	15	MLDIANVAG	VPSMLDIANVAGVQT	0.3878	4.60
HLA-DRB1*04:01	166	180	15	MRPSTAISA	VGAMRPSTAISADGP	0.3883	4.60
HLA-DRB1*04:01	55	69	15	FATGGTIAG	TIFATGGTIAGSDSS	0.3711	4.90
HLA-DRB1*04:01	196	210	15	MIVMNDRIA	KNRGAMIVMNDRIAS	0.3694	5
HLA-DRB1*04:01	287	301	15	IVIAGAGAG	SGAKGIVIAGAGAGG	0.3474	5.40
HLA-DRB1*04:01	251	265	15	FNIANVTEI	TGKKDFNIANVTEIP	0.3352	5.70
HLA-DRB1*04:01	89	103	15	MLDIANVAG	AVPSMLDIANVAGVQ	0.3259	5.80
HLA-DRB1*04:01	29	43	15	FVFTNANGL	TNGTGFVFTNANGLN	0.3266	5.80
HLA-DRB1*04:01	60	74	15	IAGSDSSST	GGTIAGSDSSSTATT	0.3207	6
HLA-DRB1*04:01	206	220	15	YYTTKTNAN	DRIASAYYTTKTNAN	0.3221	6
HLA-DRB1*04:01	125	139	15	FVCDDPTMA	NKFVCDDPTMAGAVV	0.3048	6.30
HLA-DRB1*04:01	290	304	15	IVIAGAGAG	KGIVIAGAGAGGVTT	0.2948	6.50
HLA-DRB1*04:01	146	160	15	FFLDATINC	LEETAFFLDATINCG	0.2948	6.50
HLA-DRB1*04:01	177	191	15	FNLLESVTV	ADGPFNLLESVTVAA	0.2855	6.80
HLA-DRB1*04:01	96	110	15	VAGVQTANV	IANVAGVQTANVGSE	0.2783	6.90
HLA-DRB1*04:01	165	179	15	MRPSTAISA	IVGAMRPSTAISADG	0.2679	7.10
HLA-DRB1*04:01	199	213	15	MIVMNDRIA	GAMIVMNDRIASAYY	0.2681	7.10
HLA-DRB1*04:01	52	66	15	FATGGTIAG	PNITIFATGGTIAGS	0.2688	7.10
HLA-DRB1*04:01	306	320	15	IEDAINRLG	FNYAIEDAINRLGIP	0.2692	7.10
HLA-DRB1*04:01	131	145	15	MAGAVVTHG	DPTMAGAVVTHGTDT	0.2618	7.30
HLA-DRB1*04:01	122	136	15	FVCDDPTMA	KQINKFVCDDPTMAG	0.2578	7.40
HLA-DRB1*04:01	307	321	15	IEDAINRLG	NYAIEDAINRLGIPI	0.2554	7.50
HLA-DRB1*04:01	179	193	15	LLESVTVAA	GPFNLLESVTVAASP	0.2504	7.60
HLA-DRB1*04:01	59	73	15	IAGSDSSST	TGGTIAGSDSSSTAT	0.2464	7.70
HLA-DRB1*04:01	211	225	15	YYTTKTNAN	AYYTTKTNANTMDTF	0.2286	8.40
HLA-DRB1*04:01	305	319	15	YAIEDAINR	SFNYAIEDAINRLGI	0.2194	8.70
HLA-DRB1*04:01	254	268	15	FNIANVTEI	KDFNIANVTEIPRVD	0.2226	8.70
HLA-DRB1*04:01	304	318	15	YAIEDAINR	TSFNYAIEDAINRLG	0.2167	8.90
HLA-DRB1*04:01	130	144	15	MAGAVVTHG	DDPTMAGAVVTHGTD	0.2100	9.10
HLA-DRB1*04:01	366	380	15	ITEIASTFS	SSNITEIASTFSLNT	0.1938	9.60
HLA-DRB1*04:01	209	223	15	YYTTKTNAN	ASAYYTTKTNANTMD	0.8829	0.26
HLA-DRB1*04:01	208	222	15	YYTTKTNAN	IASAYYTTKTNANTM	0.8181	0.55
HLA-DRB1*04:01	319	333	15	IQSMRTVNG	IPIIQSMRTVNGEVP	0.8015	0.74
HLA-DRB1*04:01	184	198	15	VTVAASPKA	LESVTVAASPKAKNR	0.7840	0.84
HLA-DRB1*04:01	207	221	15	YYTTKTNAN	RIASAYYTTKTNANT	0.7438	1.10
HLA-DRB1*04:01	148	162	15	FFLDATINC	ETAFFLDATINCGKP	0.7362	1.20
HLA-DRB1*04:01	318	332	15	IQSMRTVNG	GIPIIQSMRTVNGEV	0.7071	1.40
HLA-DRB1*04:01	210	224	15	YYTTKTNAN	SAYYTTKTNANTMDT	0.7091	1.40
HLA-DRB1*04:01	183	197	15	VTVAASPKA	LLESVTVAASPKAKN	0.6732	1.60
HLA-DRB1*04:01	320	334	15	IQSMRTVNG	PIIQSMRTVNGEVPL	0.6376	1.80
HLA-DRB1*04:01	185	199	15	VTVAASPKA	ESVTVAASPKAKNRG	0.6240	1.90
HLA-DRB1*04:01	54	68	15	FATGGTIAG	ITIFATGGTIAGSDS	0.6264	1.90
HLA-DRB1*07:01	164	178	15	MRPSTAISA	IIVGAMRPSTAISAD	0.5607	2
HLA-DRB1*07:01	33	47	15	FVFTNANGL	GFVFTNANGLNFTQM	0.5433	2.20
HLA-DRB1*07:01	176	190	15	FNLLESVTV	SADGPFNLLESVTVA	0.5453	2.20
HLA-DRB1*07:01	208	222	15	YYTTKTNAN	IASAYYTTKTNANTM	0.4958	2.70
HLA-DRB1*07:01	299	313	15	VTTSFNYAI	AGGVTTSFNYAIEDA	0.4801	2.80
HLA-DRB1*07:01	53	67	15	IFATGGTIA	NITIFATGGTIAGSD	0.4873	2.80
HLA-DRB1*07:01	250	264	15	FNIANVTEI	PTGKKDFNIANVTEI	0.4763	2.90
HLA-DRB1*07:01	167	181	15	MRPSTAISA	GAMRPSTAISADGPF	0.4770	2.90
HLA-DRB1*07:01	331	345	15	VESTSATHI	EVPLSDVESTSATHI	0.4548	3.10
HLA-DRB1*07:01	207	221	15	YYTTKTNAN	RIASAYYTTKTNANT	0.4474	3.20
HLA-DRB1*07:01	298	312	15	VTTSFNYAI	GAGGVTTSFNYAIED	0.4194	3.50
HLA-DRB1*07:01	357	371	15	LLLAKSSNI	ILLGLLLAKSSNITE	0.4124	3.60
HLA-DRB1*07:01	302	316	15	FNYAIEDAI	VTTSFNYAIEDAINR	0.4063	3.70
HLA-DRB1*07:01	110	124	15	ILISLSKQI	EDITSDILISLSKQI	0.3873	3.90
HLA-DRB1*07:01	52	66	15	IFATGGTIA	PNITIFATGGTIAGS	0.3672	4.20
HLA-DRB1*07:01	210	224	15	YYTTKTNAN	SAYYTTKTNANTMDT	0.3546	4.30
HLA-DRB1*07:01	96	110	15	VAGVQTANV	IANVAGVQTANVGSE	0.3570	4.30
HLA-DRB1*07:01	358	372	15	LLLAKSSNI	LLGLLLAKSSNITEI	0.3497	4.40
HLA-DRB1*07:01	303	317	15	FNYAIEDAI	TTSFNYAIEDAINRL	0.3447	4.50
HLA-DRB1*07:01	179	193	15	FNLLESVTV	GPFNLLESVTVAASP	0.3447	4.50
HLA-DRB1*07:01	368	382	15	IASTFSLNT	NITEIASTFSLNTNA	0.3428	4.60
HLA-DRB1*07:01	95	109	15	VAGVQTANV	DIANVAGVQTANVGS	0.2874	5.90
HLA-DRB1*07:01	336	350	15	VESTSATHI	DVESTSATHIASGYL	0.2706	6.40
HLA-DRB1*07:01	301	315	15	FNYAIEDAI	GVTTSFNYAIEDAIN	0.2566	6.70
HLA-DRB1*07:01	51	65	15	IFATGGTIA	LPNITIFATGGTIAG	0.2585	6.70
HLA-DRB1*07:01	356	370	15	LLLAKSSNI	RILLGLLLAKSSNIT	0.2511	6.90
HLA-DRB1*07:01	175	189	15	FNLLESVTV	ISADGPFNLLESVTV	0.2482	7
HLA-DRB1*07:01	297	311	15	VTTSFNYAI	AGAGGVTTSFNYAIE	0.2325	7.50
HLA-DRB1*07:01	367	381	15	IASTFSLNT	SNITEIASTFSLNTN	0.2330	7.50
HLA-DRB1*07:01	184	198	15	VTVAASPKA	LESVTVAASPKAKNR	0.2283	7.60
HLA-DRB1*07:01	163	177	15	MRPSTAISA	VIIVGAMRPSTAISA	0.2292	7.60
HLA-DRB1*07:01	300	314	15	VTTSFNYAI	GGVTTSFNYAIEDAI	0.2230	7.90
HLA-DRB1*07:01	206	220	15	YYTTKTNAN	DRIASAYYTTKTNAN	0.2076	8.50
HLA-DRB1*07:01	94	108	15	VAGVQTANV	LDIANVAGVQTANVG	0.2019	8.60
HLA-DRB1*07:01	359	373	15	LLLAKSSNI	LGLLLAKSSNITEIA	0.2028	8.60
HLA-DRB1*07:01	289	303	15	IVIAGAGAG	AKGIVIAGAGAGGVT	0.1828	9.30
HLA-DRB1*07:01	183	197	15	VTVAASPKA	LLESVTVAASPKAKN	0.1785	9.50
HLA-DRB1*07:01	180	194	15	LLESVTVAA	PFNLLESVTVAASPK	0.1707	9.80
HLA-DRB1*07:01	54	68	15	IFATGGTIA	ITIFATGGTIAGSDS	0.1711	9.80
HLA-DRB1*07:01	31	45	15	FVFTNANGL	GTGFVFTNANGLNFT	0.9851	0.01
HLA-DRB1*07:01	29	43	15	FVFTNANGL	TNGTGFVFTNANGLN	0.9808	0.02
HLA-DRB1*07:01	30	44	15	FVFTNANGL	NGTGFVFTNANGLNF	0.9824	0.02
HLA-DRB1*07:01	32	46	15	FVFTNANGL	TGFVFTNANGLNFTQ	0.9242	0.12
HLA-DRB1*07:01	252	266	15	FNIANVTEI	GKKDFNIANVTEIPR	0.9155	0.14
HLA-DRB1*07:01	28	42	15	FVFTNANGL	GTNGTGFVFTNANGL	0.9157	0.14
HLA-DRB1*07:01	253	267	15	FNIANVTEI	KKDFNIANVTEIPRV	0.9104	0.15
HLA-DRB1*07:01	112	126	15	ILISLSKQI	ITSDILISLSKQINK	0.8944	0.19
HLA-DRB1*07:01	334	348	15	VESTSATHI	LSDVESTSATHIASG	0.8755	0.22
HLA-DRB1*07:01	113	127	15	ILISLSKQI	TSDILISLSKQINKF	0.8608	0.28
HLA-DRB1*07:01	333	347	15	VESTSATHI	PLSDVESTSATHIAS	0.8541	0.30
HLA-DRB1*07:01	251	265	15	FNIANVTEI	TGKKDFNIANVTEIP	0.8385	0.32
HLA-DRB1*07:01	332	346	15	VESTSATHI	VPLSDVESTSATHIA	0.7841	0.57
HLA-DRB1*07:01	111	125	15	ILISLSKQI	DITSDILISLSKQIN	0.7792	0.61
HLA-DRB1*07:01	335	349	15	VESTSATHI	SDVESTSATHIASGY	0.7581	0.73
HLA-DRB1*07:01	166	180	15	MRPSTAISA	VGAMRPSTAISADGP	0.7424	0.82
HLA-DRB1*07:01	178	192	15	FNLLESVTV	DGPFNLLESVTVAAS	0.7223	0.90
HLA-DRB1*07:01	165	179	15	MRPSTAISA	IVGAMRPSTAISADG	0.6673	1.20
HLA-DRB1*07:01	177	191	15	FNLLESVTV	ADGPFNLLESVTVAA	0.6711	1.20
HLA-DRB1*07:01	254	268	15	FNIANVTEI	KDFNIANVTEIPRVD	0.6505	1.30
HLA-DRB1*07:01	209	223	15	YYTTKTNAN	ASAYYTTKTNANTMD	0.5900	1.80
HLA-DRB1*07:01	114	128	15	ILISLSKQI	SDILISLSKQINKFV	0.5754	1.90
HLA-DRB1*08:01	208	222	15	YYTTKTNAN	IASAYYTTKTNANTM	0.5520	2.90
HLA-DRB1*08:01	186	200	15	VAASPKAKN	SVTVAASPKAKNRGA	0.5309	3.20
HLA-DRB1*08:01	185	199	15	VAASPKAKN	ESVTVAASPKAKNRG	0.4828	3.80
HLA-DRB1*08:01	113	127	15	LISLSKQIN	TSDILISLSKQINKF	0.4553	4.20
HLA-DRB1*08:01	112	126	15	LISLSKQIN	ITSDILISLSKQINK	0.4382	4.50
HLA-DRB1*08:01	114	128	15	LISLSKQIN	SDILISLSKQINKFV	0.4277	4.70
HLA-DRB1*08:01	207	221	15	YYTTKTNAN	RIASAYYTTKTNANT	0.4160	4.90
HLA-DRB1*08:01	253	267	15	FNIANVTEI	KKDFNIANVTEIPRV	0.3818	5.60
HLA-DRB1*08:01	184	198	15	VAASPKAKN	LESVTVAASPKAKNR	0.3744	5.70
HLA-DRB1*08:01	252	266	15	FNIANVTEI	GKKDFNIANVTEIPR	0.3778	5.70
HLA-DRB1*08:01	289	303	15	IVIAGAGAG	AKGIVIAGAGAGGVT	0.3792	5.70
HLA-DRB1*08:01	198	212	15	IVMNDRIAS	RGAMIVMNDRIASAY	0.3719	5.80
HLA-DRB1*08:01	288	302	15	IVIAGAGAG	GAKGIVIAGAGAGGV	0.3461	6.40
HLA-DRB1*08:01	31	45	15	FVFTNANGL	GTGFVFTNANGLNFT	0.3464	6.40
HLA-DRB1*08:01	211	225	15	YTTKTNANT	AYYTTKTNANTMDTF	0.3445	6.50
HLA-DRB1*08:01	199	213	15	IVMNDRIAS	GAMIVMNDRIASAYY	0.3397	6.60
HLA-DRB1*08:01	30	44	15	FVFTNANGL	NGTGFVFTNANGLNF	0.3125	7.50
HLA-DRB1*08:01	29	43	15	FVFTNANGL	TNGTGFVFTNANGLN	0.2932	8.10
HLA-DRB1*08:01	197	211	15	IVMNDRIAS	NRGAMIVMNDRIASA	0.2937	8.10
HLA-DRB1*08:01	187	201	15	VAASPKAKN	VTVAASPKAKNRGAM	0.2797	8.60
HLA-DRB1*08:01	287	301	15	IVIAGAGAG	SGAKGIVIAGAGAGG	0.2604	9.50
HLA-DRB1*08:01	209	223	15	YTTKTNANT	ASAYYTTKTNANTMD	0.6934	1.50
HLA-DRB1*08:01	210	224	15	YTTKTNANT	SAYYTTKTNANTMDT	0.6363	1.90
HLA-DRB1*11:01	197	211	15	IVMNDRIAS	NRGAMIVMNDRIASA	0.6746	2
HLA-DRB1*11:01	114	128	15	LISLSKQIN	SDILISLSKQINKFV	0.6280	2.20
HLA-DRB1*11:01	113	127	15	LISLSKQIN	TSDILISLSKQINKF	0.6164	2.30
HLA-DRB1*11:01	289	303	15	IVIAGAGAG	AKGIVIAGAGAGGVT	0.5838	2.60
HLA-DRB1*11:01	186	200	15	VAASPKAKN	SVTVAASPKAKNRGA	0.5918	2.60
HLA-DRB1*11:01	112	126	15	LISLSKQIN	ITSDILISLSKQINK	0.5206	3.20
HLA-DRB1*11:01	288	302	15	IVIAGAGAG	GAKGIVIAGAGAGGV	0.5125	3.30
HLA-DRB1*11:01	185	199	15	VAASPKAKN	ESVTVAASPKAKNRG	0.4976	3.50
HLA-DRB1*11:01	162	176	15	IVGAMRPST	PVIIVGAMRPSTAIS	0.4592	4
HLA-DRB1*11:01	200	214	15	IVMNDRIAS	AMIVMNDRIASAYYT	0.4478	4.10
HLA-DRB1*11:01	319	333	15	IQSMRTVNG	IPIIQSMRTVNGEVP	0.4186	4.50
HLA-DRB1*11:01	318	332	15	IQSMRTVNG	GIPIIQSMRTVNGEV	0.4003	4.80
HLA-DRB1*11:01	209	223	15	YTTKTNANT	ASAYYTTKTNANTMD	0.3759	5.10
HLA-DRB1*11:01	184	198	15	VAASPKAKN	LESVTVAASPKAKNR	0.3568	5.40
HLA-DRB1*11:01	161	175	15	IVGAMRPST	KPVIIVGAMRPSTAI	0.3595	5.40
HLA-DRB1*11:01	287	301	15	IVIAGAGAG	SGAKGIVIAGAGAGG	0.3432	5.60
HLA-DRB1*11:01	187	201	15	VAASPKAKN	VTVAASPKAKNRGAM	0.3364	5.70
HLA-DRB1*11:01	210	224	15	YTTKTNANT	SAYYTTKTNANTMDT	0.3401	5.70
HLA-DRB1*11:01	41	55	15	FTQMNHTLP	GLNFTQMNHTLPNIT	0.3067	6.20
HLA-DRB1*11:01	317	331	15	IIQSMRTVN	LGIPIIQSMRTVNGE	0.3080	6.20
HLA-DRB1*11:01	290	304	15	IVIAGAGAG	KGIVIAGAGAGGVTT	0.2800	6.80
HLA-DRB1*11:01	160	174	15	IVGAMRPST	GKPVIIVGAMRPSTA	0.2556	7.30
HLA-DRB1*11:01	115	129	15	LISLSKQIN	DILISLSKQINKFVC	0.2547	7.40
HLA-DRB1*11:01	253	267	15	FNIANVTEI	KKDFNIANVTEIPRV	0.2412	7.70
HLA-DRB1*11:01	40	54	15	FTQMNHTLP	NGLNFTQMNHTLPNI	0.2463	7.70
HLA-DRB1*11:01	178	192	15	FNLLESVTV	DGPFNLLESVTVAAS	0.2366	7.90
HLA-DRB1*11:01	208	222	15	YYTTKTNAN	IASAYYTTKTNANTM	0.2260	8.10
HLA-DRB1*11:01	31	45	15	FVFTNANGL	GTGFVFTNANGLNFT	0.2227	8.30
HLA-DRB1*11:01	252	266	15	FNIANVTEI	GKKDFNIANVTEIPR	0.2109	8.70
HLA-DRB1*11:01	320	334	15	IQSMRTVNG	PIIQSMRTVNGEVPL	0.1997	9.20
HLA-DRB1*11:01	199	213	15	IVMNDRIAS	GAMIVMNDRIASAYY	0.7918	0.94
HLA-DRB1*11:01	198	212	15	IVMNDRIAS	RGAMIVMNDRIASAY	0.7839	1.10
HLA-DRB1*13:01	197	211	15	IVMNDRIAS	NRGAMIVMNDRIASA	0.6095	2.30
HLA-DRB1*13:01	186	200	15	VAASPKAKN	SVTVAASPKAKNRGA	0.4416	4.40
HLA-DRB1*13:01	200	214	15	IVMNDRIAS	AMIVMNDRIASAYYT	0.4274	4.70
HLA-DRB1*13:01	255	269	15	IANVTEIPR	DFNIANVTEIPRVDI	0.4001	5.20
HLA-DRB1*13:01	254	268	15	IANVTEIPR	KDFNIANVTEIPRVD	0.3899	5.50
HLA-DRB1*13:01	162	176	15	IVGAMRPST	PVIIVGAMRPSTAIS	0.3770	5.70
HLA-DRB1*13:01	289	303	15	IVIAGAGAG	AKGIVIAGAGAGGVT	0.3721	5.90
HLA-DRB1*13:01	185	199	15	VAASPKAKN	ESVTVAASPKAKNRG	0.3676	6.10
HLA-DRB1*13:01	113	127	15	LISLSKQIN	TSDILISLSKQINKF	0.3641	6.20
HLA-DRB1*13:01	114	128	15	LISLSKQIN	SDILISLSKQINKFV	0.3502	6.50
HLA-DRB1*13:01	184	198	15	VTVAASPKA	LESVTVAASPKAKNR	0.3268	7.10
HLA-DRB1*13:01	161	175	15	IVGAMRPST	KPVIIVGAMRPSTAI	0.3131	7.40
HLA-DRB1*13:01	245	259	15	VQPTGKKDF	YPPVQPTGKKDFNIA	0.3150	7.40
HLA-DRB1*13:01	288	302	15	IVIAGAGAG	GAKGIVIAGAGAGGV	0.3118	7.50
HLA-DRB1*13:01	112	126	15	LISLSKQIN	ITSDILISLSKQINK	0.2947	8
HLA-DRB1*13:01	318	332	15	IIQSMRTVN	GIPIIQSMRTVNGEV	0.2506	9.40
HLA-DRB1*13:01	319	333	15	IQSMRTVNG	IPIIQSMRTVNGEVP	0.2468	9.50
HLA-DRB1*13:01	160	174	15	IVGAMRPST	GKPVIIVGAMRPSTA	0.2479	9.50
HLA-DRB1*13:01	187	201	15	VAASPKAKN	VTVAASPKAKNRGAM	0.2346	9.90
HLA-DRB1*13:01	199	213	15	IVMNDRIAS	GAMIVMNDRIASAYY	0.7450	1.20
HLA-DRB1*13:01	198	212	15	IVMNDRIAS	RGAMIVMNDRIASAY	0.7275	1.30
HLA-DRB1*15:01	198	212	15	MIVMNDRIA	RGAMIVMNDRIASAY	0.4802	2.30
HLA-DRB1*15:01	183	197	15	VTVAASPKA	LLESVTVAASPKAKN	0.4529	2.60
HLA-DRB1*15:01	197	211	15	MIVMNDRIA	NRGAMIVMNDRIASA	0.4455	2.70
HLA-DRB1*15:01	239	253	15	FFFYPPVQP	NTPFFFYPPVQPTGK	0.4183	3.10
HLA-DRB1*15:01	185	199	15	VTVAASPKA	ESVTVAASPKAKNRG	0.4047	3.30
HLA-DRB1*15:01	49	63	15	ITIFATGGT	HTLPNITIFATGGTI	0.3683	3.80
HLA-DRB1*15:01	178	192	15	FNLLESVTV	DGPFNLLESVTVAAS	0.3307	4.30
HLA-DRB1*15:01	346	360	15	LNPQKSRIL	ASGYLNPQKSRILLG	0.3344	4.30
HLA-DRB1*15:01	238	252	15	FFFYPPVQP	SNTPFFFYPPVQPTG	0.3238	4.40
HLA-DRB1*15:01	347	361	15	LNPQKSRIL	SGYLNPQKSRILLGL	0.3136	4.60
HLA-DRB1*15:01	319	333	15	IQSMRTVNG	IPIIQSMRTVNGEVP	0.3144	4.60
HLA-DRB1*15:01	289	303	15	IVIAGAGAG	AKGIVIAGAGAGGVT	0.3058	4.80
HLA-DRB1*15:01	266	280	15	LFSYEDMHN	RVDILFSYEDMHNDT	0.2994	4.90
HLA-DRB1*15:01	31	45	15	FVFTNANGL	GTGFVFTNANGLNFT	0.2981	5
HLA-DRB1*15:01	267	281	15	LFSYEDMHN	VDILFSYEDMHNDTL	0.2815	5.40
HLA-DRB1*15:01	30	44	15	FVFTNANGL	NGTGFVFTNANGLNF	0.2555	6
HLA-DRB1*15:01	288	302	15	IVIAGAGAG	GAKGIVIAGAGAGGV	0.2567	6
HLA-DRB1*15:01	254	268	15	IANVTEIPR	KDFNIANVTEIPRVD	0.2569	6
HLA-DRB1*15:01	177	191	15	FNLLESVTV	ADGPFNLLESVTVAA	0.2569	6
HLA-DRB1*15:01	255	269	15	IANVTEIPR	DFNIANVTEIPRVDI	0.2570	6
HLA-DRB1*15:01	196	210	15	MIVMNDRIA	KNRGAMIVMNDRIAS	0.2591	6
HLA-DRB1*15:01	111	125	15	ILISLSKQI	DITSDILISLSKQIN	0.2504	6.10
HLA-DRB1*15:01	114	128	15	ILISLSKQI	SDILISLSKQINKFV	0.2333	6.60
HLA-DRB1*15:01	299	313	15	VTTSFNYAI	AGGVTTSFNYAIEDA	0.2333	6.60
HLA-DRB1*15:01	182	196	15	VTVAASPKA	NLLESVTVAASPKAK	0.2224	7
HLA-DRB1*15:01	240	254	15	FFFYPPVQP	TPFFFYPPVQPTGKK	0.2114	7.30
HLA-DRB1*15:01	199	213	15	MIVMNDRIA	GAMIVMNDRIASAYY	0.2134	7.30
HLA-DRB1*15:01	318	332	15	IQSMRTVNG	GIPIIQSMRTVNGEV	0.2091	7.50
HLA-DRB1*15:01	135	149	15	VVTHGTDTL	AGAVVTHGTDTLEET	0.2010	7.80
HLA-DRB1*15:01	29	43	15	FVFTNANGL	TNGTGFVFTNANGLN	0.1862	8.40
HLA-DRB1*15:01	237	251	15	FFFYPPVQP	ISNTPFFFYPPVQPT	0.1862	8.40
HLA-DRB1*15:01	253	267	15	IANVTEIPR	KKDFNIANVTEIPRV	0.1746	8.90
HLA-DRB1*15:01	53	67	15	IFATGGTIA	NITIFATGGTIAGSD	0.1691	9.10
HLA-DRB1*15:01	265	279	15	LFSYEDMHN	PRVDILFSYEDMHND	0.1694	9.10
HLA-DRB1*15:01	134	148	15	VVTHGTDTL	MAGAVVTHGTDTLEE	0.1695	9.10
HLA-DRB1*15:01	5	19	15	LVALATFAC	KSFLVALATFACQSS	0.1695	9.10
HLA-DRB1*15:01	96	110	15	VAGVQTANV	IANVAGVQTANVGSE	0.1702	9.10
HLA-DRB1*15:01	70	84	15	TTGYTSGAV	STATTGYTSGAVGVR	0.1712	9.10
HLA-DRB1*15:01	218	232	15	MDTFKAMEM	NANTMDTFKAMEMGY	0.1596	9.70
HLA-DRB1*15:01	160	174	15	VIIVGAMRP	GKPVIIVGAMRPSTA	0.1552	9.90
HLA-DRB1*15:01	51	65	15	ITIFATGGT	LPNITIFATGGTIAG	0.7170	0.87
HLA-DRB1*15:01	50	64	15	ITIFATGGT	TLPNITIFATGGTIA	0.6116	1.40
HLA-DRB1*15:01	52	66	15	ITIFATGGT	PNITIFATGGTIAGS	0.5727	1.60
HLA-DRB1*15:01	184	198	15	VTVAASPKA	LESVTVAASPKAKNR	0.5813	1.60
HLA-DRB1*15:01	112	126	15	ILISLSKQI	ITSDILISLSKQINK	0.5574	1.70
HLA-DRB1*15:01	113	127	15	ILISLSKQI	TSDILISLSKQINKF	0.5575	1.70

## Sheet: P. steckii
Predicted Immunogenic T-cell Epitope for P. steckii L-asparaginase. Selected epitopes presented a percentile rank < 2 (“strong binder”) and < 10 (“weak binder”)
Allele	Start	End	Length	Core Peptide	Peptide	Score	Rank
HLA-DRB1*01:01	289	303	15	IVIAGAGAG	AKGIVIAGAGAGGVT	0.6151	2.40
HLA-DRB1*01:01	319	333	15	IQSMRTVNG	IPIIQSMRTVNGEVP	0.5982	2.50
HLA-DRB1*01:01	184	198	15	VTVAASTKA	LESVTVAASTKAKNR	0.5527	2.90
HLA-DRB1*01:01	288	302	15	IVIAGAGAG	GAKGIVIAGAGAGGV	0.5395	3
HLA-DRB1*01:01	166	180	15	MRPSTAISA	VGAMRPSTAISADGP	0.5279	3.10
HLA-DRB1*01:01	53	67	15	IFATGGTIA	NITIFATGGTIAGSD	0.4675	3.60
HLA-DRB1*01:01	4	18	15	FLVALATLA	IKSFLVALATLAWQS	0.4355	3.90
HLA-DRB1*01:01	175	189	15	FNLLESVTV	ISADGPFNLLESVTV	0.4141	4.20
HLA-DRB1*01:01	318	332	15	IQSMRTVNG	GIPIIQSMRTVNGEV	0.4109	4.30
HLA-DRB1*01:01	180	194	15	FNLLESVTV	PFNLLESVTVAASTK	0.3890	4.60
HLA-DRB1*01:01	287	301	15	IVIAGAGAG	SGAKGIVIAGAGAGG	0.3604	5.10
HLA-DRB1*01:01	253	267	15	FDISNVKEI	KKDFDISNVKEIPRV	0.3618	5.10
HLA-DRB1*01:01	183	197	15	VTVAASTKA	LLESVTVAASTKAKN	0.3627	5.10
HLA-DRB1*01:01	165	179	15	MRPSTAISA	IVGAMRPSTAISADG	0.3544	5.20
HLA-DRB1*01:01	185	199	15	VTVAASTKA	ESVTVAASTKAKNRG	0.3551	5.20
HLA-DRB1*01:01	320	334	15	IQSMRTVNG	PIIQSMRTVNGEVPL	0.3498	5.30
HLA-DRB1*01:01	290	304	15	IVIAGAGAG	KGIVIAGAGAGGVTT	0.3541	5.30
HLA-DRB1*01:01	3	17	15	FLVALATLA	PIKSFLVALATLAWQ	0.3310	5.60
HLA-DRB1*01:01	252	266	15	FDISNVKEI	GKKDFDISNVKEIPR	0.3166	5.90
HLA-DRB1*01:01	5	19	15	FLVALATLA	KSFLVALATLAWQSS	0.3120	6
HLA-DRB1*01:01	148	162	15	FFLDATVNC	ETAFFLDATVNCGKP	0.3040	6.10
HLA-DRB1*01:01	52	66	15	IFATGGTIA	PNITIFATGGTIAGS	0.2743	6.80
HLA-DRB1*01:01	13	27	15	WQSSASPLL	TLAWQSSASPLLYSR	0.2709	6.90
HLA-DRB1*01:01	93	107	15	IANVAGVQT	MLDIANVAGVQTANV	0.2717	6.90
HLA-DRB1*01:01	334	348	15	VESNSATHI	LSDVESNSATHIASG	0.2614	7.10
HLA-DRB1*01:01	28	42	15	FVFTNANGL	GANGTGFVFTNANGL	0.2556	7.20
HLA-DRB1*01:01	167	181	15	MRPSTAISA	GAMRPSTAISADGPF	0.2288	7.80
HLA-DRB1*01:01	198	212	15	MIVMNDRIA	RGAMIVMNDRIASAY	0.2314	7.80
HLA-DRB1*01:01	112	126	15	ILISLSKQI	ITSDILISLSKQINK	0.2328	7.80
HLA-DRB1*01:01	20	34	15	LLYSRGANG	ASPLLYSRGANGTGF	0.2328	7.80
HLA-DRB1*01:01	92	106	15	IANVAGVQT	SMLDIANVAGVQTAN	0.2274	7.90
HLA-DRB1*01:01	317	331	15	IQSMRTVNG	LGIPIIQSMRTVNGE	0.2281	7.90
HLA-DRB1*01:01	209	223	15	YYTTKTNAN	ASAYYTTKTNANTMD	0.2184	8.20
HLA-DRB1*01:01	19	33	15	LLYSRGANG	SASPLLYSRGANGTG	0.2055	8.60
HLA-DRB1*01:01	197	211	15	MIVMNDRIA	NRGAMIVMNDRIASA	0.2005	8.70
HLA-DRB1*01:01	113	127	15	ILISLSKQI	TSDILISLSKQINKL	0.1893	9.10
HLA-DRB1*01:01	346	360	15	LNPQKSRIL	ASGYLNPQKSRILLG	0.1899	9.10
HLA-DRB1*01:01	54	68	15	IFATGGTIA	ITIFATGGTIAGSDS	0.1870	9.20
HLA-DRB1*01:01	33	47	15	FVFTNANGL	GFVFTNANGLNFTQM	0.1794	9.40
HLA-DRB1*01:01	270	284	15	YEDMHNDTL	LFSYEDMHNDTLYNA	0.1784	9.50
HLA-DRB1*01:01	347	361	15	LNPQKSRIL	SGYLNPQKSRILLGL	0.1734	9.70
HLA-DRB1*01:01	147	161	15	FFLDATVNC	EETAFFLDATVNCGK	0.1744	9.70
HLA-DRB1*01:01	178	192	15	FNLLESVTV	DGPFNLLESVTVAAS	0.9889	0.01
HLA-DRB1*01:01	177	191	15	FNLLESVTV	ADGPFNLLESVTVAA	0.9814	0.03
HLA-DRB1*01:01	31	45	15	FVFTNANGL	GTGFVFTNANGLNFT	0.9539	0.20
HLA-DRB1*01:01	176	190	15	FNLLESVTV	SADGPFNLLESVTVA	0.9375	0.29
HLA-DRB1*01:01	30	44	15	FVFTNANGL	NGTGFVFTNANGLNF	0.9320	0.30
HLA-DRB1*01:01	179	193	15	FNLLESVTV	GPFNLLESVTVAAST	0.9192	0.35
HLA-DRB1*01:01	29	43	15	FVFTNANGL	ANGTGFVFTNANGLN	0.8791	0.56
HLA-DRB1*01:01	32	46	15	FVFTNANGL	TGFVFTNANGLNFTQ	0.7619	1.30
HLA-DRB1*03:01	172	186	15	ISADGPFNL	STAISADGPFNLLES	0.5927	2
HLA-DRB1*03:01	197	211	15	IVMNDRIAS	NRGAMIVMNDRIASA	0.5940	2
HLA-DRB1*03:01	171	185	15	ISADGPFNL	PSTAISADGPFNLLE	0.5272	2.40
HLA-DRB1*03:01	109	123	15	ITSDILISL	SEDITSDILISLSKQ	0.5322	2.40
HLA-DRB1*03:01	200	214	15	IVMNDRIAS	AMIVMNDRIASAYYT	0.5355	2.40
HLA-DRB1*03:01	124	138	15	LVCDDSTMA	INKLVCDDSTMAGAV	0.4287	3.20
HLA-DRB1*03:01	108	122	15	ITSDILISL	GSEDITSDILISLSK	0.4323	3.20
HLA-DRB1*03:01	123	137	15	LVCDDSTMA	QINKLVCDDSTMAGA	0.3859	3.70
HLA-DRB1*03:01	170	184	15	ISADGPFNL	RPSTAISADGPFNLL	0.3423	4.20
HLA-DRB1*03:01	173	187	15	ISADGPFNL	TAISADGPFNLLESV	0.3467	4.20
HLA-DRB1*03:01	110	124	15	ITSDILISL	EDITSDILISLSKQI	0.2845	5.20
HLA-DRB1*03:01	125	139	15	LVCDDSTMA	NKLVCDDSTMAGAVV	0.2633	5.60
HLA-DRB1*03:01	196	210	15	IVMNDRIAS	KNRGAMIVMNDRIAS	0.2643	5.60
HLA-DRB1*03:01	186	200	15	VAASTKAKN	SVTVAASTKAKNRGA	0.2319	6.30
HLA-DRB1*03:01	273	287	15	MHNDTLYNA	YEDMHNDTLYNAVES	0.2173	6.70
HLA-DRB1*03:01	148	162	15	FFLDATVNC	ETAFFLDATVNCGKP	0.2136	6.80
HLA-DRB1*03:01	122	136	15	LVCDDSTMA	KQINKLVCDDSTMAG	0.2145	6.80
HLA-DRB1*03:01	107	121	15	ITSDILISL	VGSEDITSDILISLS	0.2087	6.90
HLA-DRB1*03:01	185	199	15	VAASTKAKN	ESVTVAASTKAKNRG	0.1998	7.10
HLA-DRB1*03:01	201	215	15	VMNDRIASA	MIVMNDRIASAYYTT	0.2004	7.10
HLA-DRB1*03:01	272	286	15	MHNDTLYNA	SYEDMHNDTLYNAVE	0.1738	8.10
HLA-DRB1*03:01	318	332	15	IIQSMRTVN	GIPIIQSMRTVNGEV	0.1477	9.20
HLA-DRB1*03:01	147	161	15	FFLDATVNC	EETAFFLDATVNCGK	0.1388	9.70
HLA-DRB1*03:01	184	198	15	VAASTKAKN	LESVTVAASTKAKNR	0.1395	9.70
HLA-DRB1*03:01	198	212	15	IVMNDRIAS	RGAMIVMNDRIASAY	0.6698	1.50
HLA-DRB1*03:01	199	213	15	IVMNDRIAS	GAMIVMNDRIASAYY	0.6889	1.50
HLA-DRB1*04:01	198	212	15	MIVMNDRIA	RGAMIVMNDRIASAY	0.6017	2
HLA-DRB1*04:01	197	211	15	MIVMNDRIA	NRGAMIVMNDRIASA	0.5814	2.10
HLA-DRB1*04:01	147	161	15	FFLDATVNC	EETAFFLDATVNCGK	0.5818	2.10
HLA-DRB1*04:01	317	331	15	IQSMRTVNG	LGIPIIQSMRTVNGE	0.5889	2.10
HLA-DRB1*04:01	53	67	15	FATGGTIAG	NITIFATGGTIAGSD	0.5452	2.50
HLA-DRB1*04:01	289	303	15	IVIAGAGAG	AKGIVIAGAGAGGVT	0.5371	2.60
HLA-DRB1*04:01	288	302	15	IVIAGAGAG	GAKGIVIAGAGAGGV	0.4859	3.20
HLA-DRB1*04:01	149	163	15	FFLDATVNC	TAFFLDATVNCGKPV	0.4687	3.40
HLA-DRB1*04:01	183	197	15	VTVAASTKA	LLESVTVAASTKAKN	0.4748	3.40
HLA-DRB1*04:01	331	345	15	LSDVESNSA	EVPLSDVESNSATHI	0.4538	3.60
HLA-DRB1*04:01	31	45	15	FVFTNANGL	GTGFVFTNANGLNFT	0.4333	3.90
HLA-DRB1*04:01	330	344	15	LSDVESNSA	GEVPLSDVESNSATH	0.4336	3.90
HLA-DRB1*04:01	185	199	15	VTVAASTKA	ESVTVAASTKAKNRG	0.4261	4
HLA-DRB1*04:01	178	192	15	FNLLESVTV	DGPFNLLESVTVAAS	0.3845	4.60
HLA-DRB1*04:01	30	44	15	FVFTNANGL	NGTGFVFTNANGLNF	0.3860	4.60
HLA-DRB1*04:01	90	104	15	MLDIANVAG	VPSMLDIANVAGVQT	0.3878	4.60
HLA-DRB1*04:01	166	180	15	MRPSTAISA	VGAMRPSTAISADGP	0.3883	4.60
HLA-DRB1*04:01	55	69	15	FATGGTIAG	TIFATGGTIAGSDSS	0.3711	4.90
HLA-DRB1*04:01	196	210	15	MIVMNDRIA	KNRGAMIVMNDRIAS	0.3694	5
HLA-DRB1*04:01	287	301	15	IVIAGAGAG	SGAKGIVIAGAGAGG	0.3474	5.40
HLA-DRB1*04:01	180	194	15	LLESVTVAA	PFNLLESVTVAASTK	0.3433	5.50
HLA-DRB1*04:01	124	138	15	LVCDDSTMA	INKLVCDDSTMAGAV	0.3251	5.80
HLA-DRB1*04:01	89	103	15	MLDIANVAG	AVPSMLDIANVAGVQ	0.3259	5.80
HLA-DRB1*04:01	29	43	15	FVFTNANGL	ANGTGFVFTNANGLN	0.3266	5.80
HLA-DRB1*04:01	60	74	15	IAGSDSSST	GGTIAGSDSSSTATT	0.3207	6
HLA-DRB1*04:01	206	220	15	YYTTKTNAN	DRIASAYYTTKTNAN	0.3221	6
HLA-DRB1*04:01	290	304	15	IVIAGAGAG	KGIVIAGAGAGGVTT	0.2948	6.50
HLA-DRB1*04:01	123	137	15	LVCDDSTMA	QINKLVCDDSTMAGA	0.2886	6.70
HLA-DRB1*04:01	146	160	15	FFLDATVNC	LEETAFFLDATVNCG	0.2893	6.70
HLA-DRB1*04:01	181	195	15	LESVTVAAS	FNLLESVTVAASTKA	0.2831	6.80
HLA-DRB1*04:01	177	191	15	FNLLESVTV	ADGPFNLLESVTVAA	0.2855	6.80
HLA-DRB1*04:01	96	110	15	VAGVQTANV	IANVAGVQTANVGSE	0.2783	6.90
HLA-DRB1*04:01	165	179	15	MRPSTAISA	IVGAMRPSTAISADG	0.2679	7.10
HLA-DRB1*04:01	199	213	15	MIVMNDRIA	GAMIVMNDRIASAYY	0.2681	7.10
HLA-DRB1*04:01	52	66	15	FATGGTIAG	PNITIFATGGTIAGS	0.2688	7.10
HLA-DRB1*04:01	182	196	15	VTVAASTKA	NLLESVTVAASTKAK	0.2649	7.20
HLA-DRB1*04:01	59	73	15	IAGSDSSST	TGGTIAGSDSSSTAT	0.2464	7.70
HLA-DRB1*04:01	253	267	15	FDISNVKEI	KKDFDISNVKEIPRV	0.2370	8.10
HLA-DRB1*04:01	211	225	15	YYTTKTNAN	AYYTTKTNANTMDTF	0.2286	8.40
HLA-DRB1*04:01	131	145	15	MAGAVVTHG	DSTMAGAVVTHGTDT	0.2270	8.50
HLA-DRB1*04:01	252	266	15	FDISNVKEI	GKKDFDISNVKEIPR	0.2280	8.50
HLA-DRB1*04:01	304	318	15	YAMEDVINR	TSFNYAMEDVINRLG	0.2084	9.10
HLA-DRB1*04:01	329	343	15	LSDVESNSA	NGEVPLSDVESNSAT	0.2085	9.10
HLA-DRB1*04:01	305	319	15	YAMEDVINR	SFNYAMEDVINRLGI	0.1851	9.90
HLA-DRB1*04:01	209	223	15	YYTTKTNAN	ASAYYTTKTNANTMD	0.8829	0.26
HLA-DRB1*04:01	208	222	15	YYTTKTNAN	IASAYYTTKTNANTM	0.8181	0.55
HLA-DRB1*04:01	319	333	15	IQSMRTVNG	IPIIQSMRTVNGEVP	0.8015	0.74
HLA-DRB1*04:01	148	162	15	FFLDATVNC	ETAFFLDATVNCGKP	0.7426	1.10
HLA-DRB1*04:01	207	221	15	YYTTKTNAN	RIASAYYTTKTNANT	0.7438	1.10
HLA-DRB1*04:01	318	332	15	IQSMRTVNG	GIPIIQSMRTVNGEV	0.7071	1.40
HLA-DRB1*04:01	210	224	15	YYTTKTNAN	SAYYTTKTNANTMDT	0.7091	1.40
HLA-DRB1*04:01	320	334	15	IQSMRTVNG	PIIQSMRTVNGEVPL	0.6376	1.80
HLA-DRB1*04:01	184	198	15	VTVAASTKA	LESVTVAASTKAKNR	0.6259	1.90
HLA-DRB1*04:01	54	68	15	FATGGTIAG	ITIFATGGTIAGSDS	0.6264	1.90
HLA-DRB1*07:01	164	178	15	MRPSTAISA	IIVGAMRPSTAISAD	0.5607	2
HLA-DRB1*07:01	33	47	15	FVFTNANGL	GFVFTNANGLNFTQM	0.5433	2.20
HLA-DRB1*07:01	114	128	15	ILISLSKQI	SDILISLSKQINKLV	0.5450	2.20
HLA-DRB1*07:01	176	190	15	FNLLESVTV	SADGPFNLLESVTVA	0.5453	2.20
HLA-DRB1*07:01	208	222	15	YYTTKTNAN	IASAYYTTKTNANTM	0.4958	2.70
HLA-DRB1*07:01	53	67	15	IFATGGTIA	NITIFATGGTIAGSD	0.4873	2.80
HLA-DRB1*07:01	167	181	15	MRPSTAISA	GAMRPSTAISADGPF	0.4770	2.90
HLA-DRB1*07:01	207	221	15	YYTTKTNAN	RIASAYYTTKTNANT	0.4474	3.20
HLA-DRB1*07:01	11	25	15	WQSSASPLL	LATLAWQSSASPLLY	0.4228	3.50
HLA-DRB1*07:01	357	371	15	LLLAKSSNI	ILLGLLLAKSSNITE	0.4124	3.60
HLA-DRB1*07:01	110	124	15	ILISLSKQI	EDITSDILISLSKQI	0.3873	3.90
HLA-DRB1*07:01	368	382	15	IASTFALNT	NITEIASTFALNTNA	0.3628	4.20
HLA-DRB1*07:01	52	66	15	IFATGGTIA	PNITIFATGGTIAGS	0.3672	4.20
HLA-DRB1*07:01	210	224	15	YYTTKTNAN	SAYYTTKTNANTMDT	0.3546	4.30
HLA-DRB1*07:01	96	110	15	VAGVQTANV	IANVAGVQTANVGSE	0.3570	4.30
HLA-DRB1*07:01	358	372	15	LLLAKSSNI	LLGLLLAKSSNITEI	0.3497	4.40
HLA-DRB1*07:01	179	193	15	FNLLESVTV	GPFNLLESVTVAAST	0.3359	4.70
HLA-DRB1*07:01	302	316	15	FNYAMEDVI	VTTSFNYAMEDVINR	0.3157	5.20
HLA-DRB1*07:01	184	198	15	VTVAASTKA	LESVTVAASTKAKNR	0.3019	5.50
HLA-DRB1*07:01	14	28	15	WQSSASPLL	LAWQSSASPLLYSRG	0.3023	5.50
HLA-DRB1*07:01	95	109	15	VAGVQTANV	DIANVAGVQTANVGS	0.2874	5.90
HLA-DRB1*07:01	51	65	15	IFATGGTIA	LPNITIFATGGTIAG	0.2585	6.70
HLA-DRB1*07:01	303	317	15	FNYAMEDVI	TTSFNYAMEDVINRL	0.2539	6.80
HLA-DRB1*07:01	367	381	15	IASTFALNT	SNITEIASTFALNTN	0.2560	6.80
HLA-DRB1*07:01	356	370	15	LLLAKSSNI	RILLGLLLAKSSNIT	0.2511	6.90
HLA-DRB1*07:01	175	189	15	FNLLESVTV	ISADGPFNLLESVTV	0.2482	7
HLA-DRB1*07:01	183	197	15	VTVAASTKA	LLESVTVAASTKAKN	0.2399	7.30
HLA-DRB1*07:01	334	348	15	VESNSATHI	LSDVESNSATHIASG	0.2365	7.40
HLA-DRB1*07:01	163	177	15	MRPSTAISA	VIIVGAMRPSTAISA	0.2292	7.60
HLA-DRB1*07:01	19	33	15	LLYSRGANG	SASPLLYSRGANGTG	0.2062	8.50
HLA-DRB1*07:01	206	220	15	YYTTKTNAN	DRIASAYYTTKTNAN	0.2076	8.50
HLA-DRB1*07:01	94	108	15	VAGVQTANV	LDIANVAGVQTANVG	0.2019	8.60
HLA-DRB1*07:01	359	373	15	LLLAKSSNI	LGLLLAKSSNITEIA	0.2028	8.60
HLA-DRB1*07:01	333	347	15	VESNSATHI	PLSDVESNSATHIAS	0.1971	8.80
HLA-DRB1*07:01	10	24	15	WQSSASPLL	ALATLAWQSSASPLL	0.1881	9
HLA-DRB1*07:01	20	34	15	LLYSRGANG	ASPLLYSRGANGTGF	0.1855	9.20
HLA-DRB1*07:01	289	303	15	IVIAGAGAG	AKGIVIAGAGAGGVT	0.1828	9.30
HLA-DRB1*07:01	185	199	15	VTVAASTKA	ESVTVAASTKAKNRG	0.1763	9.60
HLA-DRB1*07:01	54	68	15	IFATGGTIA	ITIFATGGTIAGSDS	0.1711	9.80
HLA-DRB1*07:01	301	315	15	FNYAMEDVI	GVTTSFNYAMEDVIN	0.1682	9.90
HLA-DRB1*07:01	31	45	15	FVFTNANGL	GTGFVFTNANGLNFT	0.9851	0.01
HLA-DRB1*07:01	29	43	15	FVFTNANGL	ANGTGFVFTNANGLN	0.9808	0.02
HLA-DRB1*07:01	30	44	15	FVFTNANGL	NGTGFVFTNANGLNF	0.9824	0.02
HLA-DRB1*07:01	252	266	15	FDISNVKEI	GKKDFDISNVKEIPR	0.9361	0.08
HLA-DRB1*07:01	253	267	15	FDISNVKEI	KKDFDISNVKEIPRV	0.9362	0.08
HLA-DRB1*07:01	32	46	15	FVFTNANGL	TGFVFTNANGLNFTQ	0.9242	0.12
HLA-DRB1*07:01	28	42	15	FVFTNANGL	GANGTGFVFTNANGL	0.9157	0.14
HLA-DRB1*07:01	112	126	15	ILISLSKQI	ITSDILISLSKQINK	0.8944	0.19
HLA-DRB1*07:01	251	265	15	FDISNVKEI	TGKKDFDISNVKEIP	0.8834	0.21
HLA-DRB1*07:01	113	127	15	ILISLSKQI	TSDILISLSKQINKL	0.8449	0.32
HLA-DRB1*07:01	111	125	15	ILISLSKQI	DITSDILISLSKQIN	0.7792	0.61
HLA-DRB1*07:01	166	180	15	MRPSTAISA	VGAMRPSTAISADGP	0.7424	0.82
HLA-DRB1*07:01	254	268	15	FDISNVKEI	KDFDISNVKEIPRVD	0.7274	0.89
HLA-DRB1*07:01	178	192	15	FNLLESVTV	DGPFNLLESVTVAAS	0.7223	0.90
HLA-DRB1*07:01	165	179	15	MRPSTAISA	IVGAMRPSTAISADG	0.6673	1.20
HLA-DRB1*07:01	177	191	15	FNLLESVTV	ADGPFNLLESVTVAA	0.6711	1.20
HLA-DRB1*07:01	13	27	15	WQSSASPLL	TLAWQSSASPLLYSR	0.6549	1.30
HLA-DRB1*07:01	209	223	15	YYTTKTNAN	ASAYYTTKTNANTMD	0.5900	1.80
HLA-DRB1*07:01	12	26	15	WQSSASPLL	ATLAWQSSASPLLYS	0.5656	1.90
HLA-DRB1*07:01	250	264	15	FDISNVKEI	PTGKKDFDISNVKEI	0.5700	1.90
HLA-DRB1*08:01	186	200	15	VAASTKAKN	SVTVAASTKAKNRGA	0.6006	2.30
HLA-DRB1*08:01	208	222	15	YYTTKTNAN	IASAYYTTKTNANTM	0.5520	2.90
HLA-DRB1*08:01	185	199	15	VAASTKAKN	ESVTVAASTKAKNRG	0.5474	3
HLA-DRB1*08:01	112	126	15	LISLSKQIN	ITSDILISLSKQINK	0.4382	4.50
HLA-DRB1*08:01	113	127	15	LISLSKQIN	TSDILISLSKQINKL	0.4238	4.80
HLA-DRB1*08:01	207	221	15	YYTTKTNAN	RIASAYYTTKTNANT	0.4160	4.90
HLA-DRB1*08:01	184	198	15	VAASTKAKN	LESVTVAASTKAKNR	0.4048	5.10
HLA-DRB1*08:01	114	128	15	LISLSKQIN	SDILISLSKQINKLV	0.3961	5.30
HLA-DRB1*08:01	289	303	15	IVIAGAGAG	AKGIVIAGAGAGGVT	0.3792	5.70
HLA-DRB1*08:01	198	212	15	IVMNDRIAS	RGAMIVMNDRIASAY	0.3719	5.80
HLA-DRB1*08:01	288	302	15	IVIAGAGAG	GAKGIVIAGAGAGGV	0.3461	6.40
HLA-DRB1*08:01	31	45	15	FVFTNANGL	GTGFVFTNANGLNFT	0.3464	6.40
HLA-DRB1*08:01	211	225	15	YTTKTNANT	AYYTTKTNANTMDTF	0.3445	6.50
HLA-DRB1*08:01	199	213	15	IVMNDRIAS	GAMIVMNDRIASAYY	0.3397	6.60
HLA-DRB1*08:01	187	201	15	VAASTKAKN	VTVAASTKAKNRGAM	0.3323	6.80
HLA-DRB1*08:01	30	44	15	FVFTNANGL	NGTGFVFTNANGLNF	0.3125	7.50
HLA-DRB1*08:01	29	43	15	FVFTNANGL	ANGTGFVFTNANGLN	0.2932	8.10
HLA-DRB1*08:01	197	211	15	IVMNDRIAS	NRGAMIVMNDRIASA	0.2937	8.10
HLA-DRB1*08:01	253	267	15	FDISNVKEI	KKDFDISNVKEIPRV	0.2848	8.50
HLA-DRB1*08:01	252	266	15	FDISNVKEI	GKKDFDISNVKEIPR	0.2792	8.70
HLA-DRB1*08:01	287	301	15	IVIAGAGAG	SGAKGIVIAGAGAGG	0.2604	9.50
HLA-DRB1*08:01	209	223	15	YTTKTNANT	ASAYYTTKTNANTMD	0.6934	1.50
HLA-DRB1*08:01	210	224	15	YTTKTNANT	SAYYTTKTNANTMDT	0.6363	1.90
HLA-DRB1*11:01	186	200	15	VAASTKAKN	SVTVAASTKAKNRGA	0.6666	2
HLA-DRB1*11:01	197	211	15	IVMNDRIAS	NRGAMIVMNDRIASA	0.6746	2
HLA-DRB1*11:01	289	303	15	IVIAGAGAG	AKGIVIAGAGAGGVT	0.5838	2.60
HLA-DRB1*11:01	114	128	15	LISLSKQIN	SDILISLSKQINKLV	0.5888	2.60
HLA-DRB1*11:01	113	127	15	LISLSKQIN	TSDILISLSKQINKL	0.5765	2.70
HLA-DRB1*11:01	185	199	15	VAASTKAKN	ESVTVAASTKAKNRG	0.5616	2.80
HLA-DRB1*11:01	112	126	15	LISLSKQIN	ITSDILISLSKQINK	0.5206	3.20
HLA-DRB1*11:01	288	302	15	IVIAGAGAG	GAKGIVIAGAGAGGV	0.5125	3.30
HLA-DRB1*11:01	162	176	15	IVGAMRPST	PVIIVGAMRPSTAIS	0.4592	4
HLA-DRB1*11:01	200	214	15	IVMNDRIAS	AMIVMNDRIASAYYT	0.4478	4.10
HLA-DRB1*11:01	319	333	15	IQSMRTVNG	IPIIQSMRTVNGEVP	0.4186	4.50
HLA-DRB1*11:01	318	332	15	IQSMRTVNG	GIPIIQSMRTVNGEV	0.4003	4.80
HLA-DRB1*11:01	187	201	15	VAASTKAKN	VTVAASTKAKNRGAM	0.3846	5
HLA-DRB1*11:01	209	223	15	YTTKTNANT	ASAYYTTKTNANTMD	0.3759	5.10
HLA-DRB1*11:01	184	198	15	VAASTKAKN	LESVTVAASTKAKNR	0.3671	5.20
HLA-DRB1*11:01	161	175	15	IVGAMRPST	KPVIIVGAMRPSTAI	0.3595	5.40
HLA-DRB1*11:01	287	301	15	IVIAGAGAG	SGAKGIVIAGAGAGG	0.3432	5.60
HLA-DRB1*11:01	210	224	15	YTTKTNANT	SAYYTTKTNANTMDT	0.3401	5.70
HLA-DRB1*11:01	41	55	15	FTQMNHTLP	GLNFTQMNHTLPNIT	0.3067	6.20
HLA-DRB1*11:01	317	331	15	IIQSMRTVN	LGIPIIQSMRTVNGE	0.3080	6.20
HLA-DRB1*11:01	290	304	15	IVIAGAGAG	KGIVIAGAGAGGVTT	0.2800	6.80
HLA-DRB1*11:01	160	174	15	IVGAMRPST	GKPVIIVGAMRPSTA	0.2556	7.30
HLA-DRB1*11:01	40	54	15	FTQMNHTLP	NGLNFTQMNHTLPNI	0.2463	7.70
HLA-DRB1*11:01	178	192	15	FNLLESVTV	DGPFNLLESVTVAAS	0.2366	7.90
HLA-DRB1*11:01	208	222	15	YYTTKTNAN	IASAYYTTKTNANTM	0.2260	8.10
HLA-DRB1*11:01	31	45	15	FVFTNANGL	GTGFVFTNANGLNFT	0.2227	8.30
HLA-DRB1*11:01	115	129	15	LISLSKQIN	DILISLSKQINKLVC	0.2215	8.40
HLA-DRB1*11:01	320	334	15	IQSMRTVNG	PIIQSMRTVNGEVPL	0.1997	9.20
HLA-DRB1*11:01	199	213	15	IVMNDRIAS	GAMIVMNDRIASAYY	0.7918	0.94
HLA-DRB1*11:01	198	212	15	IVMNDRIAS	RGAMIVMNDRIASAY	0.7839	1.10
HLA-DRB1*13:01	197	211	15	IVMNDRIAS	NRGAMIVMNDRIASA	0.6095	2.30
HLA-DRB1*13:01	186	200	15	VAASTKAKN	SVTVAASTKAKNRGA	0.4486	4.20
HLA-DRB1*13:01	255	269	15	ISNVKEIPR	DFDISNVKEIPRVDI	0.4462	4.30
HLA-DRB1*13:01	200	214	15	IVMNDRIAS	AMIVMNDRIASAYYT	0.4274	4.70
HLA-DRB1*13:01	254	268	15	ISNVKEIPR	KDFDISNVKEIPRVD	0.4257	4.80
HLA-DRB1*13:01	162	176	15	IVGAMRPST	PVIIVGAMRPSTAIS	0.3770	5.70
HLA-DRB1*13:01	289	303	15	IVIAGAGAG	AKGIVIAGAGAGGVT	0.3721	5.90
HLA-DRB1*13:01	185	199	15	VAASTKAKN	ESVTVAASTKAKNRG	0.3686	6.10
HLA-DRB1*13:01	113	127	15	LISLSKQIN	TSDILISLSKQINKL	0.3231	7.10
HLA-DRB1*13:01	161	175	15	IVGAMRPST	KPVIIVGAMRPSTAI	0.3131	7.40
HLA-DRB1*13:01	114	128	15	LISLSKQIN	SDILISLSKQINKLV	0.3148	7.40
HLA-DRB1*13:01	288	302	15	IVIAGAGAG	GAKGIVIAGAGAGGV	0.3118	7.50
HLA-DRB1*13:01	245	259	15	VQPTGKKDF	YPPVQPTGKKDFDIS	0.3024	7.70
HLA-DRB1*13:01	112	126	15	LISLSKQIN	ITSDILISLSKQINK	0.2947	8
HLA-DRB1*13:01	184	198	15	VTVAASTKA	LESVTVAASTKAKNR	0.2817	8.50
HLA-DRB1*13:01	253	267	15	ISNVKEIPR	KKDFDISNVKEIPRV	0.2548	9.30
HLA-DRB1*13:01	318	332	15	IIQSMRTVN	GIPIIQSMRTVNGEV	0.2506	9.40
HLA-DRB1*13:01	319	333	15	IQSMRTVNG	IPIIQSMRTVNGEVP	0.2468	9.50
HLA-DRB1*13:01	160	174	15	IVGAMRPST	GKPVIIVGAMRPSTA	0.2479	9.50
HLA-DRB1*13:01	258	272	15	VKEIPRVDI	ISNVKEIPRVDILFS	0.2436	9.60
HLA-DRB1*13:01	244	258	15	VQPTGKKDF	FYPPVQPTGKKDFDI	0.2374	9.80
HLA-DRB1*13:01	256	270	15	ISNVKEIPR	FDISNVKEIPRVDIL	0.2355	9.90
HLA-DRB1*13:01	199	213	15	IVMNDRIAS	GAMIVMNDRIASAYY	0.7450	1.20
HLA-DRB1*13:01	198	212	15	IVMNDRIAS	RGAMIVMNDRIASAY	0.7275	1.30
HLA-DRB1*15:01	198	212	15	MIVMNDRIA	RGAMIVMNDRIASAY	0.4802	2.30
HLA-DRB1*15:01	197	211	15	MIVMNDRIA	NRGAMIVMNDRIASA	0.4455	2.70
HLA-DRB1*15:01	184	198	15	VTVAASTKA	LESVTVAASTKAKNR	0.4303	2.90
HLA-DRB1*15:01	239	253	15	FFFYPPVQP	NTPFFFYPPVQPTGK	0.4183	3.10
HLA-DRB1*15:01	49	63	15	ITIFATGGT	HTLPNITIFATGGTI	0.3683	3.80
HLA-DRB1*15:01	178	192	15	FNLLESVTV	DGPFNLLESVTVAAS	0.3307	4.30
HLA-DRB1*15:01	346	360	15	LNPQKSRIL	ASGYLNPQKSRILLG	0.3344	4.30
HLA-DRB1*15:01	238	252	15	FFFYPPVQP	SNTPFFFYPPVQPTG	0.3238	4.40
HLA-DRB1*15:01	347	361	15	LNPQKSRIL	SGYLNPQKSRILLGL	0.3136	4.60
HLA-DRB1*15:01	319	333	15	IQSMRTVNG	IPIIQSMRTVNGEVP	0.3144	4.60
HLA-DRB1*15:01	289	303	15	IVIAGAGAG	AKGIVIAGAGAGGVT	0.3058	4.80
HLA-DRB1*15:01	266	280	15	LFSYEDMHN	RVDILFSYEDMHNDT	0.2994	4.90
HLA-DRB1*15:01	31	45	15	FVFTNANGL	GTGFVFTNANGLNFT	0.2981	5
HLA-DRB1*15:01	267	281	15	LFSYEDMHN	VDILFSYEDMHNDTL	0.2815	5.40
HLA-DRB1*15:01	183	197	15	VTVAASTKA	LLESVTVAASTKAKN	0.2777	5.50
HLA-DRB1*15:01	30	44	15	FVFTNANGL	NGTGFVFTNANGLNF	0.2555	6
HLA-DRB1*15:01	288	302	15	IVIAGAGAG	GAKGIVIAGAGAGGV	0.2567	6
HLA-DRB1*15:01	177	191	15	FNLLESVTV	ADGPFNLLESVTVAA	0.2569	6
HLA-DRB1*15:01	196	210	15	MIVMNDRIA	KNRGAMIVMNDRIAS	0.2591	6
HLA-DRB1*15:01	111	125	15	ILISLSKQI	DITSDILISLSKQIN	0.2504	6.10
HLA-DRB1*15:01	255	269	15	ISNVKEIPR	DFDISNVKEIPRVDI	0.2397	6.40
HLA-DRB1*15:01	254	268	15	ISNVKEIPR	KDFDISNVKEIPRVD	0.2355	6.50
HLA-DRB1*15:01	185	199	15	VTVAASTKA	ESVTVAASTKAKNRG	0.2374	6.50
HLA-DRB1*15:01	310	324	15	VINRLGIPI	MEDVINRLGIPIIQS	0.2232	6.90
HLA-DRB1*15:01	240	254	15	FFFYPPVQP	TPFFFYPPVQPTGKK	0.2114	7.30
HLA-DRB1*15:01	199	213	15	MIVMNDRIA	GAMIVMNDRIASAYY	0.2134	7.30
HLA-DRB1*15:01	318	332	15	IQSMRTVNG	GIPIIQSMRTVNGEV	0.2091	7.50
HLA-DRB1*15:01	135	149	15	VVTHGTDTL	AGAVVTHGTDTLEET	0.2010	7.80
HLA-DRB1*15:01	114	128	15	ILISLSKQI	SDILISLSKQINKLV	0.1988	7.90
HLA-DRB1*15:01	366	380	15	ITEIASTFA	SSNITEIASTFALNT	0.1983	8
HLA-DRB1*15:01	29	43	15	FVFTNANGL	ANGTGFVFTNANGLN	0.1862	8.40
HLA-DRB1*15:01	237	251	15	FFFYPPVQP	ISNTPFFFYPPVQPT	0.1862	8.40
HLA-DRB1*15:01	53	67	15	IFATGGTIA	NITIFATGGTIAGSD	0.1691	9.10
HLA-DRB1*15:01	265	279	15	LFSYEDMHN	PRVDILFSYEDMHND	0.1694	9.10
HLA-DRB1*15:01	134	148	15	VVTHGTDTL	MAGAVVTHGTDTLEE	0.1695	9.10
HLA-DRB1*15:01	96	110	15	VAGVQTANV	IANVAGVQTANVGSE	0.1702	9.10
HLA-DRB1*15:01	70	84	15	TTGYTSGAV	STATTGYTSGAVGVR	0.1712	9.10
HLA-DRB1*15:01	309	323	15	VINRLGIPI	AMEDVINRLGIPIIQ	0.1568	9.80
HLA-DRB1*15:01	160	174	15	VIIVGAMRP	GKPVIIVGAMRPSTA	0.1552	9.90
HLA-DRB1*15:01	51	65	15	ITIFATGGT	LPNITIFATGGTIAG	0.7170	0.87
HLA-DRB1*15:01	50	64	15	ITIFATGGT	TLPNITIFATGGTIA	0.6116	1.40
HLA-DRB1*15:01	52	66	15	ITIFATGGT	PNITIFATGGTIAGS	0.5727	1.60
HLA-DRB1*15:01	112	126	15	ILISLSKQI	ITSDILISLSKQINK	0.5574	1.70
HLA-DRB1*15:01	113	127	15	ILISLSKQI	TSDILISLSKQINKL	0.5145	2

## Sheet: A. ibericus
Predicted Immunogenic T-cell Epitope for A. ibericus L-asparaginase. Selected epitopes presented a percentile rank < 2 (“strong binder”) and < 10 (“weak binder”)
Allele	Start	End	Length	Core Peptide	Peptide	Score	Rank
HLA-DRB1*01:01	171	185	15	FNLLEAVTV	ISADGPFNLLEAVTV	0.6257	2.30
HLA-DRB1*01:01	180	194	15	VTVAASPKA	LEAVTVAASPKARDR	0.5829	2.60
HLA-DRB1*01:01	176	190	15	FNLLEAVTV	PFNLLEAVTVAASPK	0.5938	2.60
HLA-DRB1*01:01	285	299	15	IVIAGAGAG	AEGIVIAGAGAGGVT	0.5692	2.70
HLA-DRB1*01:01	162	176	15	MRPSTAISA	VGAMRPSTAISADGP	0.5279	3.10
HLA-DRB1*01:01	49	63	15	IFATGGTIA	NVTIFATGGTIAGSD	0.5027	3.40
HLA-DRB1*01:01	284	298	15	IVIAGAGAG	GAEGIVIAGAGAGGV	0.4890	3.50
HLA-DRB1*01:01	77	91	15	LTLIDAVPS	VGVLTLIDAVPSMLD	0.4140	4.20
HLA-DRB1*01:01	205	219	15	YYVTKTNAN	ASAYYVTKTNANTMD	0.4181	4.20
HLA-DRB1*01:01	179	193	15	VTVAASPKA	LLEAVTVAASPKARD	0.4106	4.30
HLA-DRB1*01:01	315	329	15	VQSMRTVNG	IPVVQSMRTVNGEVP	0.3879	4.60
HLA-DRB1*01:01	181	195	15	VTVAASPKA	EAVTVAASPKARDRG	0.3901	4.60
HLA-DRB1*01:01	161	175	15	MRPSTAISA	IVGAMRPSTAISADG	0.3544	5.20
HLA-DRB1*01:01	144	158	15	FFMDATINC	ETAFFMDATINCGKP	0.3512	5.30
HLA-DRB1*01:01	24	38	15	YVFTNANGL	RATNETYVFTNANGL	0.3407	5.50
HLA-DRB1*01:01	4	18	15	LLSALATLG	KPLLLSALATLGSAS	0.3231	5.70
HLA-DRB1*01:01	48	62	15	IFATGGTIA	PNVTIFATGGTIAGS	0.3085	6
HLA-DRB1*01:01	286	300	15	IVIAGAGAG	EGIVIAGAGAGGVTT	0.3060	6.10
HLA-DRB1*01:01	283	297	15	IVIAGAGAG	SGAEGIVIAGAGAGG	0.3071	6.10
HLA-DRB1*01:01	109	123	15	ILISMSKEI	TSDILISMSKEINRV	0.2900	6.40
HLA-DRB1*01:01	249	263	15	FDITNVTEI	KVAFDITNVTEIPRV	0.2750	6.80
HLA-DRB1*01:01	194	208	15	MVVMNDRIA	RGAMVVMNDRIASAY	0.2713	6.90
HLA-DRB1*01:01	204	218	15	YYVTKTNAN	IASAYYVTKTNANTM	0.2690	7
HLA-DRB1*01:01	108	122	15	ILISMSKEI	ITSDILISMSKEINR	0.2517	7.30
HLA-DRB1*01:01	354	368	15	LLLAEGKNL	LLGLLLAEGKNLTEI	0.2465	7.40
HLA-DRB1*01:01	89	103	15	VANVAGVQV	MLDVANVAGVQVANV	0.2421	7.50
HLA-DRB1*01:01	193	207	15	MVVMNDRIA	DRGAMVVMNDRIASA	0.2402	7.60
HLA-DRB1*01:01	353	367	15	LLLAEGKNL	ILLGLLLAEGKNLTE	0.2412	7.60
HLA-DRB1*01:01	248	262	15	FDITNVTEI	GKVAFDITNVTEIPR	0.2361	7.70
HLA-DRB1*01:01	163	177	15	MRPSTAISA	GAMRPSTAISADGPF	0.2288	7.80
HLA-DRB1*01:01	314	328	15	VQSMRTVNG	DIPVVQSMRTVNGEV	0.2290	7.80
HLA-DRB1*01:01	76	90	15	LTLIDAVPS	AVGVLTLIDAVPSML	0.2257	8
HLA-DRB1*01:01	143	157	15	FFMDATINC	EETAFFMDATINCGK	0.2160	8.20
HLA-DRB1*01:01	206	220	15	YYVTKTNAN	SAYYVTKTNANTMDT	0.2173	8.20
HLA-DRB1*01:01	3	17	15	LLSALATLG	IKPLLLSALATLGSA	0.2144	8.30
HLA-DRB1*01:01	50	64	15	IFATGGTIA	VTIFATGGTIAGSDS	0.2146	8.30
HLA-DRB1*01:01	88	102	15	VANVAGVQV	SMLDVANVAGVQVAN	0.2055	8.60
HLA-DRB1*01:01	150	164	15	INCGKPVVI	DATINCGKPVVIVGA	0.1976	8.90
HLA-DRB1*01:01	29	43	15	YVFTNANGL	TYVFTNANGLNFTQM	0.1934	9
HLA-DRB1*01:01	342	356	15	LNPQKSRIL	ASGYLNPQKSRILLG	0.1899	9.10
HLA-DRB1*01:01	316	330	15	VQSMRTVNG	PVVQSMRTVNGEVPL	0.1800	9.40
HLA-DRB1*01:01	266	280	15	YEDMHNDTL	LFSYEDMHNDTLYNA	0.1784	9.50
HLA-DRB1*01:01	203	217	15	YYVTKTNAN	RIASAYYVTKTNANT	0.1733	9.70
HLA-DRB1*01:01	343	357	15	LNPQKSRIL	SGYLNPQKSRILLGL	0.1734	9.70
HLA-DRB1*01:01	159	173	15	VGAMRPSTA	VVIVGAMRPSTAISA	0.1713	9.80
HLA-DRB1*01:01	173	187	15	FNLLEAVTV	ADGPFNLLEAVTVAA	0.9869	0.01
HLA-DRB1*01:01	174	188	15	FNLLEAVTV	DGPFNLLEAVTVAAS	0.9916	0.01
HLA-DRB1*01:01	172	186	15	FNLLEAVTV	SADGPFNLLEAVTVA	0.9660	0.11
HLA-DRB1*01:01	27	41	15	YVFTNANGL	NETYVFTNANGLNFT	0.9593	0.13
HLA-DRB1*01:01	175	189	15	FNLLEAVTV	GPFNLLEAVTVAASP	0.9490	0.22
HLA-DRB1*01:01	26	40	15	YVFTNANGL	TNETYVFTNANGLNF	0.9433	0.26
HLA-DRB1*01:01	25	39	15	YVFTNANGL	ATNETYVFTNANGLN	0.8985	0.49
HLA-DRB1*01:01	28	42	15	YVFTNANGL	ETYVFTNANGLNFTQ	0.8067	0.89
HLA-DRB1*03:01	105	119	15	ITSDILISM	SEDITSDILISMSKE	0.5912	2
HLA-DRB1*03:01	246	260	15	VAFDITNVT	PTGKVAFDITNVTEI	0.6017	2
HLA-DRB1*03:01	194	208	15	VVMNDRIAS	RGAMVVMNDRIASAY	0.5724	2.20
HLA-DRB1*03:01	330	344	15	VSSDTATHI	LSDVSSDTATHIASG	0.5590	2.30
HLA-DRB1*03:01	167	181	15	ISADGPFNL	PSTAISADGPFNLLE	0.5272	2.40
HLA-DRB1*03:01	245	259	15	VAFDITNVT	KPTGKVAFDITNVTE	0.5098	2.50
HLA-DRB1*03:01	120	134	15	VVCDDPTMA	INRVVCDDPTMAGAV	0.4965	2.60
HLA-DRB1*03:01	104	118	15	ITSDILISM	GSEDITSDILISMSK	0.4860	2.70
HLA-DRB1*03:01	248	262	15	VAFDITNVT	GKVAFDITNVTEIPR	0.4763	2.80
HLA-DRB1*03:01	329	343	15	VSSDTATHI	PLSDVSSDTATHIAS	0.4770	2.80
HLA-DRB1*03:01	193	207	15	VVMNDRIAS	DRGAMVVMNDRIASA	0.4637	2.90
HLA-DRB1*03:01	196	210	15	VMNDRIASA	AMVVMNDRIASAYYV	0.4555	3
HLA-DRB1*03:01	119	133	15	VVCDDPTMA	EINRVVCDDPTMAGA	0.4415	3.10
HLA-DRB1*03:01	331	345	15	VSSDTATHI	SDVSSDTATHIASGY	0.3939	3.60
HLA-DRB1*03:01	169	183	15	ISADGPFNL	TAISADGPFNLLEAV	0.3617	4
HLA-DRB1*03:01	182	196	15	VAASPKARD	AVTVAASPKARDRGA	0.3484	4.10
HLA-DRB1*03:01	166	180	15	ISADGPFNL	RPSTAISADGPFNLL	0.3423	4.20
HLA-DRB1*03:01	106	120	15	ITSDILISM	EDITSDILISMSKEI	0.3423	4.20
HLA-DRB1*03:01	328	342	15	VSSDTATHI	VPLSDVSSDTATHIA	0.3131	4.70
HLA-DRB1*03:01	121	135	15	VVCDDPTMA	NRVVCDDPTMAGAVI	0.3123	4.80
HLA-DRB1*03:01	181	195	15	VAASPKARD	EAVTVAASPKARDRG	0.2993	4.90
HLA-DRB1*03:01	241	255	15	VKPTGKVAF	YPPVKPTGKVAFDIT	0.2961	5
HLA-DRB1*03:01	110	124	15	ISMSKEINR	SDILISMSKEINRVV	0.2670	5.50
HLA-DRB1*03:01	144	158	15	FFMDATINC	ETAFFMDATINCGKP	0.2586	5.70
HLA-DRB1*03:01	103	117	15	ITSDILISM	VGSEDITSDILISMS	0.2595	5.70
HLA-DRB1*03:01	240	254	15	VKPTGKVAF	FYPPVKPTGKVAFDI	0.2605	5.70
HLA-DRB1*03:01	118	132	15	VVCDDPTMA	KEINRVVCDDPTMAG	0.2500	5.80
HLA-DRB1*03:01	180	194	15	VAASPKARD	LEAVTVAASPKARDR	0.2344	6.20
HLA-DRB1*03:01	109	123	15	ISMSKEINR	TSDILISMSKEINRV	0.2288	6.40
HLA-DRB1*03:01	269	283	15	MHNDTLYNA	YEDMHNDTLYNAIES	0.2006	7.10
HLA-DRB1*03:01	355	369	15	LLAEGKNLT	LGLLLAEGKNLTEIA	0.1968	7.20
HLA-DRB1*03:01	239	253	15	VKPTGKVAF	FFYPPVKPTGKVAFD	0.1913	7.40
HLA-DRB1*03:01	300	314	15	YAIEDVINR	TSFNYAIEDVINRLD	0.1913	7.40
HLA-DRB1*03:01	183	197	15	VAASPKARD	VTVAASPKARDRGAM	0.1880	7.50
HLA-DRB1*03:01	143	157	15	FFMDATINC	EETAFFMDATINCGK	0.1872	7.60
HLA-DRB1*03:01	301	315	15	YAIEDVINR	SFNYAIEDVINRLDI	0.1812	7.80
HLA-DRB1*03:01	197	211	15	VMNDRIASA	MVVMNDRIASAYYVT	0.1705	8.20
HLA-DRB1*03:01	242	256	15	VKPTGKVAF	PPVKPTGKVAFDITN	0.1581	8.70
HLA-DRB1*03:01	268	282	15	MHNDTLYNA	SYEDMHNDTLYNAIE	0.1587	8.70
HLA-DRB1*03:01	192	206	15	VVMNDRIAS	RDRGAMVVMNDRIAS	0.1542	8.80
HLA-DRB1*03:01	354	368	15	LLAEGKNLT	LLGLLLAEGKNLTEI	0.1480	9.10
HLA-DRB1*03:01	250	264	15	ITNVTEIPR	VAFDITNVTEIPRVD	0.1473	9.20
HLA-DRB1*03:01	251	265	15	ITNVTEIPR	AFDITNVTEIPRVDI	0.1456	9.30
HLA-DRB1*03:01	111	125	15	ISMSKEINR	DILISMSKEINRVVC	0.1435	9.40
HLA-DRB1*03:01	247	261	15	VAFDITNVT	TGKVAFDITNVTEIP	0.7064	1.40
HLA-DRB1*03:01	168	182	15	ISADGPFNL	STAISADGPFNLLEA	0.6066	1.90
HLA-DRB1*03:01	195	209	15	VVMNDRIAS	GAMVVMNDRIASAYY	0.6066	1.90
HLA-DRB1*04:01	49	63	15	FATGGTIAG	NVTIFATGGTIAGSD	0.5772	2.10
HLA-DRB1*04:01	37	51	15	FTQMNTSLP	GLNFTQMNTSLPNVT	0.5841	2.10
HLA-DRB1*04:01	176	190	15	LLEAVTVAA	PFNLLEAVTVAASPK	0.5515	2.40
HLA-DRB1*04:01	245	259	15	VAFDITNVT	KPTGKVAFDITNVTE	0.5464	2.50
HLA-DRB1*04:01	314	328	15	VQSMRTVNG	DIPVVQSMRTVNGEV	0.5347	2.60
HLA-DRB1*04:01	36	50	15	FTQMNTSLP	NGLNFTQMNTSLPNV	0.5253	2.70
HLA-DRB1*04:01	248	262	15	VAFDITNVT	GKVAFDITNVTEIPR	0.5163	2.90
HLA-DRB1*04:01	285	299	15	IVIAGAGAG	AEGIVIAGAGAGGVT	0.4982	3
HLA-DRB1*04:01	145	159	15	FFMDATINC	TAFFMDATINCGKPV	0.5042	3
HLA-DRB1*04:01	178	192	15	VTVAASPKA	NLLEAVTVAASPKAR	0.4562	3.60
HLA-DRB1*04:01	284	298	15	IVIAGAGAG	GAEGIVIAGAGAGGV	0.4444	3.70
HLA-DRB1*04:01	177	191	15	LEAVTVAAS	FNLLEAVTVAASPKA	0.4448	3.70
HLA-DRB1*04:01	27	41	15	YVFTNANGL	NETYVFTNANGLNFT	0.4404	3.80
HLA-DRB1*04:01	202	216	15	YYVTKTNAN	DRIASAYYVTKTNAN	0.4407	3.80
HLA-DRB1*04:01	192	206	15	MVVMNDRIA	RDRGAMVVMNDRIAS	0.4312	3.90
HLA-DRB1*04:01	316	330	15	VQSMRTVNG	PVVQSMRTVNGEVPL	0.4314	3.90
HLA-DRB1*04:01	26	40	15	YVFTNANGL	TNETYVFTNANGLNF	0.4062	4.20
HLA-DRB1*04:01	313	327	15	VQSMRTVNG	LDIPVVQSMRTVNGE	0.3898	4.50
HLA-DRB1*04:01	142	156	15	FFMDATINC	LEETAFFMDATINCG	0.3922	4.50
HLA-DRB1*04:01	162	176	15	MRPSTAISA	VGAMRPSTAISADGP	0.3883	4.60
HLA-DRB1*04:01	275	289	15	YNAIESGAE	DTLYNAIESGAEGIV	0.3823	4.70
HLA-DRB1*04:01	5	19	15	LSALATLGS	PLLLSALATLGSASP	0.3703	4.90
HLA-DRB1*04:01	51	65	15	FATGGTIAG	TIFATGGTIAGSDSS	0.3711	4.90
HLA-DRB1*04:01	35	49	15	FTQMNTSLP	ANGLNFTQMNTSLPN	0.3722	4.90
HLA-DRB1*04:01	25	39	15	YVFTNANGL	ATNETYVFTNANGLN	0.3479	5.40
HLA-DRB1*04:01	274	288	15	YNAIESGAE	NDTLYNAIESGAEGI	0.3506	5.40
HLA-DRB1*04:01	56	70	15	IAGSDSSST	GGTIAGSDSSSTATT	0.3207	6
HLA-DRB1*04:01	283	297	15	IVIAGAGAG	SGAEGIVIAGAGAGG	0.3064	6.20
HLA-DRB1*04:01	195	209	15	MVVMNDRIA	GAMVVMNDRIASAYY	0.3084	6.20
HLA-DRB1*04:01	175	189	15	LLEAVTVAA	GPFNLLEAVTVAASP	0.2994	6.40
HLA-DRB1*04:01	207	221	15	YYVTKTNAN	AYYVTKTNANTMDTF	0.3001	6.40
HLA-DRB1*04:01	48	62	15	FATGGTIAG	PNVTIFATGGTIAGS	0.2937	6.50
HLA-DRB1*04:01	161	175	15	MRPSTAISA	IVGAMRPSTAISADG	0.2679	7.10
HLA-DRB1*04:01	86	100	15	MLDVANVAG	VPSMLDVANVAGVQV	0.2684	7.10
HLA-DRB1*04:01	300	314	15	YAIEDVINR	TSFNYAIEDVINRLD	0.2686	7.10
HLA-DRB1*04:01	249	263	15	FDITNVTEI	KVAFDITNVTEIPRV	0.2634	7.20
HLA-DRB1*04:01	286	300	15	IVIAGAGAG	EGIVIAGAGAGGVTT	0.2590	7.40
HLA-DRB1*04:01	273	287	15	YNAIESGAE	HNDTLYNAIESGAEG	0.2540	7.50
HLA-DRB1*04:01	85	99	15	MLDVANVAG	AVPSMLDVANVAGVQ	0.2518	7.60
HLA-DRB1*04:01	55	69	15	IAGSDSSST	TGGTIAGSDSSSTAT	0.2464	7.70
HLA-DRB1*04:01	301	315	15	YAIEDVINR	SFNYAIEDVINRLDI	0.2366	8.10
HLA-DRB1*04:01	362	376	15	LTEIADVFA	GKNLTEIADVFALGT	0.2262	8.50
HLA-DRB1*04:01	4	18	15	LSALATLGS	KPLLLSALATLGSAS	0.2233	8.60
HLA-DRB1*04:01	174	188	15	FNLLEAVTV	DGPFNLLEAVTVAAS	0.2149	8.90
HLA-DRB1*04:01	120	134	15	VVCDDPTMA	INRVVCDDPTMAGAV	0.2111	9
HLA-DRB1*04:01	28	42	15	YVFTNANGL	ETYVFTNANGLNFTQ	0.2081	9.10
HLA-DRB1*04:01	77	91	15	LTLIDAVPS	VGVLTLIDAVPSMLD	0.1964	9.50
HLA-DRB1*04:01	205	219	15	YYVTKTNAN	ASAYYVTKTNANTMD	0.9244	0.17
HLA-DRB1*04:01	204	218	15	YYVTKTNAN	IASAYYVTKTNANTM	0.8743	0.28
HLA-DRB1*04:01	203	217	15	YYVTKTNAN	RIASAYYVTKTNANT	0.8280	0.49
HLA-DRB1*04:01	247	261	15	VAFDITNVT	TGKVAFDITNVTEIP	0.7982	0.74
HLA-DRB1*04:01	144	158	15	FFMDATINC	ETAFFMDATINCGKP	0.8003	0.74
HLA-DRB1*04:01	206	220	15	YYVTKTNAN	SAYYVTKTNANTMDT	0.8012	0.74
HLA-DRB1*04:01	180	194	15	VTVAASPKA	LEAVTVAASPKARDR	0.7968	0.76
HLA-DRB1*04:01	246	260	15	VAFDITNVT	PTGKVAFDITNVTEI	0.6679	1.60
HLA-DRB1*04:01	143	157	15	FFMDATINC	EETAFFMDATINCGK	0.6772	1.60
HLA-DRB1*04:01	179	193	15	VTVAASPKA	LLEAVTVAASPKARD	0.6889	1.60
HLA-DRB1*04:01	194	208	15	MVVMNDRIA	RGAMVVMNDRIASAY	0.6486	1.70
HLA-DRB1*04:01	50	64	15	FATGGTIAG	VTIFATGGTIAGSDS	0.6539	1.70
HLA-DRB1*04:01	315	329	15	VQSMRTVNG	IPVVQSMRTVNGEVP	0.6628	1.70
HLA-DRB1*04:01	193	207	15	MVVMNDRIA	DRGAMVVMNDRIASA	0.6323	1.80
HLA-DRB1*04:01	181	195	15	VTVAASPKA	EAVTVAASPKARDRG	0.6442	1.80
HLA-DRB1*07:01	160	174	15	MRPSTAISA	VIVGAMRPSTAISAD	0.5607	2
HLA-DRB1*07:01	29	43	15	YVFTNANGL	TYVFTNANGLNFTQM	0.5529	2.10
HLA-DRB1*07:01	97	111	15	VANVGSEDI	GVQVANVGSEDITSD	0.5395	2.20
HLA-DRB1*07:01	49	63	15	IFATGGTIA	NVTIFATGGTIAGSD	0.5194	2.30
HLA-DRB1*07:01	172	186	15	FNLLEAVTV	SADGPFNLLEAVTVA	0.5028	2.60
HLA-DRB1*07:01	163	177	15	MRPSTAISA	GAMRPSTAISADGPF	0.4770	2.90
HLA-DRB1*07:01	96	110	15	VANVGSEDI	AGVQVANVGSEDITS	0.4331	3.40
HLA-DRB1*07:01	295	309	15	VTTSFNYAI	AGGVTTSFNYAIEDV	0.4185	3.50
HLA-DRB1*07:01	294	308	15	VTTSFNYAI	GAGGVTTSFNYAIED	0.4194	3.50
HLA-DRB1*07:01	298	312	15	FNYAIEDVI	VTTSFNYAIEDVINR	0.4114	3.60
HLA-DRB1*07:01	106	120	15	ILISMSKEI	EDITSDILISMSKEI	0.3983	3.70
HLA-DRB1*07:01	48	62	15	IFATGGTIA	PNVTIFATGGTIAGS	0.4039	3.70
HLA-DRB1*07:01	246	260	15	FDITNVTEI	PTGKVAFDITNVTEI	0.3641	4.20
HLA-DRB1*07:01	202	216	15	YYVTKTNAN	DRIASAYYVTKTNAN	0.3518	4.40
HLA-DRB1*07:01	299	313	15	FNYAIEDVI	TTSFNYAIEDVINRL	0.3360	4.70
HLA-DRB1*07:01	208	222	15	VTKTNANTM	YYVTKTNANTMDTFK	0.3173	5.10
HLA-DRB1*07:01	95	109	15	VANVGSEDI	VAGVQVANVGSEDIT	0.3025	5.50
HLA-DRB1*07:01	175	189	15	FNLLEAVTV	GPFNLLEAVTVAASP	0.2940	5.70
HLA-DRB1*07:01	47	61	15	IFATGGTIA	LPNVTIFATGGTIAG	0.2895	5.80
HLA-DRB1*07:01	88	102	15	VANVAGVQV	SMLDVANVAGVQVAN	0.2798	6.10
HLA-DRB1*07:01	275	289	15	YNAIESGAE	DTLYNAIESGAEGIV	0.2774	6.20
HLA-DRB1*07:01	274	288	15	YNAIESGAE	NDTLYNAIESGAEGI	0.2652	6.50
HLA-DRB1*07:01	92	106	15	VAGVQVANV	VANVAGVQVANVGSE	0.2566	6.70
HLA-DRB1*07:01	89	103	15	VANVAGVQV	MLDVANVAGVQVANV	0.2549	6.80
HLA-DRB1*07:01	297	311	15	FNYAIEDVI	GVTTSFNYAIEDVIN	0.2437	7.10
HLA-DRB1*07:01	180	194	15	VTVAASPKA	LEAVTVAASPKARDR	0.2425	7.20
HLA-DRB1*07:01	293	307	15	VTTSFNYAI	AGAGGVTTSFNYAIE	0.2325	7.50
HLA-DRB1*07:01	159	173	15	MRPSTAISA	VVIVGAMRPSTAISA	0.2294	7.60
HLA-DRB1*07:01	171	185	15	FNLLEAVTV	ISADGPFNLLEAVTV	0.2181	8.10
HLA-DRB1*07:01	98	112	15	VANVGSEDI	VQVANVGSEDITSDI	0.2104	8.40
HLA-DRB1*07:01	273	287	15	YNAIESGAE	HNDTLYNAIESGAEG	0.2111	8.40
HLA-DRB1*07:01	91	105	15	VAGVQVANV	DVANVAGVQVANVGS	0.2044	8.60
HLA-DRB1*07:01	50	64	15	IFATGGTIA	VTIFATGGTIAGSDS	0.1963	8.80
HLA-DRB1*07:01	179	193	15	VTVAASPKA	LLEAVTVAASPKARD	0.1897	9
HLA-DRB1*07:01	90	104	15	VAGVQVANV	LDVANVAGVQVANVG	0.1905	9
HLA-DRB1*07:01	296	310	15	VTTSFNYAI	GGVTTSFNYAIEDVI	0.1841	9.20
HLA-DRB1*07:01	199	213	15	DRIASAYYV	VMNDRIASAYYVTKT	0.1790	9.40
HLA-DRB1*07:01	251	265	15	FDITNVTEI	AFDITNVTEIPRVDI	0.1767	9.60
HLA-DRB1*07:01	87	101	15	VANVAGVQV	PSMLDVANVAGVQVA	0.1772	9.60
HLA-DRB1*07:01	235	249	15	FFFYPPVKP	NTPFFFYPPVKPTGK	0.1690	9.90
HLA-DRB1*07:01	25	39	15	YVFTNANGL	ATNETYVFTNANGLN	0.9844	0.01
HLA-DRB1*07:01	26	40	15	YVFTNANGL	TNETYVFTNANGLNF	0.9861	0.01
HLA-DRB1*07:01	27	41	15	YVFTNANGL	NETYVFTNANGLNFT	0.9874	0.01
HLA-DRB1*07:01	28	42	15	YVFTNANGL	ETYVFTNANGLNFTQ	0.9359	0.08
HLA-DRB1*07:01	24	38	15	YVFTNANGL	RATNETYVFTNANGL	0.9277	0.11
HLA-DRB1*07:01	249	263	15	FDITNVTEI	KVAFDITNVTEIPRV	0.9099	0.15
HLA-DRB1*07:01	248	262	15	FDITNVTEI	GKVAFDITNVTEIPR	0.9114	0.15
HLA-DRB1*07:01	108	122	15	ILISMSKEI	ITSDILISMSKEINR	0.8883	0.19
HLA-DRB1*07:01	109	123	15	ILISMSKEI	TSDILISMSKEINRV	0.8794	0.21
HLA-DRB1*07:01	247	261	15	FDITNVTEI	TGKVAFDITNVTEIP	0.8075	0.45
HLA-DRB1*07:01	205	219	15	YYVTKTNAN	ASAYYVTKTNANTMD	0.7801	0.60
HLA-DRB1*07:01	107	121	15	ILISMSKEI	DITSDILISMSKEIN	0.7797	0.61
HLA-DRB1*07:01	162	176	15	MRPSTAISA	VGAMRPSTAISADGP	0.7424	0.82
HLA-DRB1*07:01	206	220	15	VTKTNANTM	SAYYVTKTNANTMDT	0.7128	0.95
HLA-DRB1*07:01	161	175	15	MRPSTAISA	IVGAMRPSTAISADG	0.6673	1.20
HLA-DRB1*07:01	174	188	15	FNLLEAVTV	DGPFNLLEAVTVAAS	0.6830	1.20
HLA-DRB1*07:01	204	218	15	YYVTKTNAN	IASAYYVTKTNANTM	0.6518	1.30
HLA-DRB1*07:01	207	221	15	VTKTNANTM	AYYVTKTNANTMDTF	0.6294	1.50
HLA-DRB1*07:01	173	187	15	FNLLEAVTV	ADGPFNLLEAVTVAA	0.6360	1.50
HLA-DRB1*07:01	250	264	15	FDITNVTEI	VAFDITNVTEIPRVD	0.6153	1.60
HLA-DRB1*07:01	203	217	15	YYVTKTNAN	RIASAYYVTKTNANT	0.6058	1.70
HLA-DRB1*07:01	110	124	15	ILISMSKEI	SDILISMSKEINRVV	0.6104	1.70
HLA-DRB1*08:01	203	217	15	YYVTKTNAN	RIASAYYVTKTNANT	0.5518	2.90
HLA-DRB1*08:01	275	289	15	YNAIESGAE	DTLYNAIESGAEGIV	0.5500	3
HLA-DRB1*08:01	274	288	15	YNAIESGAE	NDTLYNAIESGAEGI	0.5329	3.10
HLA-DRB1*08:01	109	123	15	LISMSKEIN	TSDILISMSKEINRV	0.4843	3.80
HLA-DRB1*08:01	207	221	15	YVTKTNANT	AYYVTKTNANTMDTF	0.4549	4.20
HLA-DRB1*08:01	110	124	15	LISMSKEIN	SDILISMSKEINRVV	0.4559	4.20
HLA-DRB1*08:01	273	287	15	YNAIESGAE	HNDTLYNAIESGAEG	0.4386	4.50
HLA-DRB1*08:01	108	122	15	LISMSKEIN	ITSDILISMSKEINR	0.4107	5
HLA-DRB1*08:01	27	41	15	YVFTNANGL	NETYVFTNANGLNFT	0.3870	5.50
HLA-DRB1*08:01	26	40	15	YVFTNANGL	TNETYVFTNANGLNF	0.3575	6.10
HLA-DRB1*08:01	285	299	15	IVIAGAGAG	AEGIVIAGAGAGGVT	0.3385	6.60
HLA-DRB1*08:01	25	39	15	YVFTNANGL	ATNETYVFTNANGLN	0.3363	6.70
HLA-DRB1*08:01	284	298	15	IVIAGAGAG	GAEGIVIAGAGAGGV	0.3041	7.70
HLA-DRB1*08:01	179	193	15	VAASPKARD	LLEAVTVAASPKARD	0.2863	8.40
HLA-DRB1*08:01	194	208	15	VVMNDRIAS	RGAMVVMNDRIASAY	0.2723	8.90
HLA-DRB1*08:01	303	317	15	IEDVINRLD	NYAIEDVINRLDIPV	0.2632	9.30
HLA-DRB1*08:01	302	316	15	IEDVINRLD	FNYAIEDVINRLDIP	0.2571	9.60
HLA-DRB1*08:01	182	196	15	VAASPKARD	AVTVAASPKARDRGA	0.8625	0.33
HLA-DRB1*08:01	181	195	15	VAASPKARD	EAVTVAASPKARDRG	0.8271	0.48
HLA-DRB1*08:01	205	219	15	YVTKTNANT	ASAYYVTKTNANTMD	0.8012	0.62
HLA-DRB1*08:01	206	220	15	YVTKTNANT	SAYYVTKTNANTMDT	0.7481	0.90
HLA-DRB1*08:01	180	194	15	VAASPKARD	LEAVTVAASPKARDR	0.7172	1.20
HLA-DRB1*08:01	183	197	15	VAASPKARD	VTVAASPKARDRGAM	0.7116	1.30
HLA-DRB1*08:01	204	218	15	YYVTKTNAN	IASAYYVTKTNANTM	0.6772	1.70
HLA-DRB1*11:01	194	208	15	VVMNDRIAS	RGAMVVMNDRIASAY	0.6479	2.10
HLA-DRB1*11:01	195	209	15	VVMNDRIAS	GAMVVMNDRIASAYY	0.6518	2.10
HLA-DRB1*11:01	205	219	15	YYVTKTNAN	ASAYYVTKTNANTMD	0.6172	2.30
HLA-DRB1*11:01	206	220	15	YVTKTNANT	SAYYVTKTNANTMDT	0.5345	3.10
HLA-DRB1*11:01	193	207	15	VVMNDRIAS	DRGAMVVMNDRIASA	0.5078	3.30
HLA-DRB1*11:01	108	122	15	LISMSKEIN	ITSDILISMSKEINR	0.5109	3.30
HLA-DRB1*11:01	285	299	15	IVIAGAGAG	AEGIVIAGAGAGGVT	0.5154	3.30
HLA-DRB1*11:01	158	172	15	IVGAMRPST	PVVIVGAMRPSTAIS	0.4983	3.50
HLA-DRB1*11:01	204	218	15	YYVTKTNAN	IASAYYVTKTNANTM	0.4540	4
HLA-DRB1*11:01	182	196	15	VAASPKARD	AVTVAASPKARDRGA	0.4545	4
HLA-DRB1*11:01	284	298	15	IVIAGAGAG	GAEGIVIAGAGAGGV	0.4415	4.20
HLA-DRB1*11:01	157	171	15	IVGAMRPST	KPVVIVGAMRPSTAI	0.3944	4.90
HLA-DRB1*11:01	181	195	15	VAASPKARD	EAVTVAASPKARDRG	0.3687	5.20
HLA-DRB1*11:01	203	217	15	YYVTKTNAN	RIASAYYVTKTNANT	0.3139	6.10
HLA-DRB1*11:01	111	125	15	LISMSKEIN	DILISMSKEINRVVC	0.3013	6.40
HLA-DRB1*11:01	180	194	15	VAASPKARD	LEAVTVAASPKARDR	0.3017	6.40
HLA-DRB1*11:01	156	170	15	IVGAMRPST	GKPVVIVGAMRPSTA	0.2887	6.70
HLA-DRB1*11:01	283	297	15	IVIAGAGAG	SGAEGIVIAGAGAGG	0.2792	6.80
HLA-DRB1*11:01	196	210	15	VVMNDRIAS	AMVVMNDRIASAYYV	0.2559	7.30
HLA-DRB1*11:01	355	369	15	LLAEGKNLT	LGLLLAEGKNLTEIA	0.2568	7.30
HLA-DRB1*11:01	27	41	15	YVFTNANGL	NETYVFTNANGLNFT	0.2315	8
HLA-DRB1*11:01	183	197	15	VAASPKARD	VTVAASPKARDRGAM	0.2290	8.10
HLA-DRB1*11:01	286	300	15	IVIAGAGAG	EGIVIAGAGAGGVTT	0.2244	8.20
HLA-DRB1*11:01	207	221	15	YVTKTNANT	AYYVTKTNANTMDTF	0.2207	8.40
HLA-DRB1*11:01	315	329	15	VQSMRTVNG	IPVVQSMRTVNGEVP	0.2213	8.40
HLA-DRB1*11:01	314	328	15	VVQSMRTVN	DIPVVQSMRTVNGEV	0.2183	8.50
HLA-DRB1*11:01	174	188	15	FNLLEAVTV	DGPFNLLEAVTVAAS	0.2161	8.60
HLA-DRB1*11:01	237	251	15	FYPPVKPTG	PFFFYPPVKPTGKVA	0.2021	9.10
HLA-DRB1*11:01	26	40	15	YVFTNANGL	TNETYVFTNANGLNF	0.1842	9.80
HLA-DRB1*11:01	110	124	15	LISMSKEIN	SDILISMSKEINRVV	0.6940	1.80
HLA-DRB1*11:01	109	123	15	LISMSKEIN	TSDILISMSKEINRV	0.6796	1.90
HLA-DRB1*13:01	194	208	15	VVMNDRIAS	RGAMVVMNDRIASAY	0.5877	2.50
HLA-DRB1*13:01	195	209	15	VVMNDRIAS	GAMVVMNDRIASAYY	0.5895	2.50
HLA-DRB1*13:01	241	255	15	VKPTGKVAF	YPPVKPTGKVAFDIT	0.4529	4.20
HLA-DRB1*13:01	193	207	15	VVMNDRIAS	DRGAMVVMNDRIASA	0.4542	4.20
HLA-DRB1*13:01	158	172	15	IVGAMRPST	PVVIVGAMRPSTAIS	0.4063	5.10
HLA-DRB1*13:01	251	265	15	ITNVTEIPR	AFDITNVTEIPRVDI	0.3860	5.50
HLA-DRB1*13:01	240	254	15	VKPTGKVAF	FYPPVKPTGKVAFDI	0.3901	5.50
HLA-DRB1*13:01	250	264	15	ITNVTEIPR	VAFDITNVTEIPRVD	0.3827	5.60
HLA-DRB1*13:01	109	123	15	LISMSKEIN	TSDILISMSKEINRV	0.3612	6.30
HLA-DRB1*13:01	110	124	15	LISMSKEIN	SDILISMSKEINRVV	0.3542	6.40
HLA-DRB1*13:01	182	196	15	VAASPKARD	AVTVAASPKARDRGA	0.3477	6.60
HLA-DRB1*13:01	180	194	15	VTVAASPKA	LEAVTVAASPKARDR	0.3341	6.80
HLA-DRB1*13:01	285	299	15	IVIAGAGAG	AEGIVIAGAGAGGVT	0.3234	7.10
HLA-DRB1*13:01	181	195	15	VAASPKARD	EAVTVAASPKARDRG	0.3259	7.10
HLA-DRB1*13:01	157	171	15	IVGAMRPST	KPVVIVGAMRPSTAI	0.3219	7.20
HLA-DRB1*13:01	242	256	15	VKPTGKVAF	PPVKPTGKVAFDITN	0.2821	8.40
HLA-DRB1*13:01	239	253	15	VKPTGKVAF	FFYPPVKPTGKVAFD	0.2782	8.50
HLA-DRB1*13:01	156	170	15	IVGAMRPST	GKPVVIVGAMRPSTA	0.2702	8.80
HLA-DRB1*13:01	284	298	15	IVIAGAGAG	GAEGIVIAGAGAGGV	0.2670	8.90
HLA-DRB1*13:01	196	210	15	VVMNDRIAS	AMVVMNDRIASAYYV	0.2541	9.30
HLA-DRB1*13:01	108	122	15	ILISMSKEI	ITSDILISMSKEINR	0.2497	9.40
HLA-DRB1*15:01	193	207	15	MVVMNDRIA	DRGAMVVMNDRIASA	0.4968	2.20
HLA-DRB1*15:01	47	61	15	VTIFATGGT	LPNVTIFATGGTIAG	0.4875	2.30
HLA-DRB1*15:01	235	249	15	FFFYPPVKP	NTPFFFYPPVKPTGK	0.4646	2.50
HLA-DRB1*15:01	179	193	15	VTVAASPKA	LLEAVTVAASPKARD	0.4591	2.60
HLA-DRB1*15:01	181	195	15	VTVAASPKA	EAVTVAASPKARDRG	0.4118	3.20
HLA-DRB1*15:01	234	248	15	FFFYPPVKP	SNTPFFFYPPVKPTG	0.3791	3.60
HLA-DRB1*15:01	46	60	15	VTIFATGGT	SLPNVTIFATGGTIA	0.3639	3.80
HLA-DRB1*15:01	342	356	15	LNPQKSRIL	ASGYLNPQKSRILLG	0.3344	4.30
HLA-DRB1*15:01	48	62	15	VTIFATGGT	PNVTIFATGGTIAGS	0.3256	4.40
HLA-DRB1*15:01	306	320	15	VINRLDIPV	IEDVINRLDIPVVQS	0.3156	4.50
HLA-DRB1*15:01	343	357	15	LNPQKSRIL	SGYLNPQKSRILLGL	0.3136	4.60
HLA-DRB1*15:01	192	206	15	MVVMNDRIA	RDRGAMVVMNDRIAS	0.3131	4.70
HLA-DRB1*15:01	262	276	15	LFSYEDMHN	RVDILFSYEDMHNDT	0.2994	4.90
HLA-DRB1*15:01	263	277	15	LFSYEDMHN	VDILFSYEDMHNDTL	0.2815	5.40
HLA-DRB1*15:01	236	250	15	FFFYPPVKP	TPFFFYPPVKPTGKV	0.2603	5.90
HLA-DRB1*15:01	285	299	15	IVIAGAGAG	AEGIVIAGAGAGGVT	0.2604	5.90
HLA-DRB1*15:01	27	41	15	YVFTNANGL	NETYVFTNANGLNFT	0.2549	6
HLA-DRB1*15:01	251	265	15	ITNVTEIPR	AFDITNVTEIPRVDI	0.2581	6
HLA-DRB1*15:01	250	264	15	ITNVTEIPR	VAFDITNVTEIPRVD	0.2590	6
HLA-DRB1*15:01	110	124	15	ILISMSKEI	SDILISMSKEINRVV	0.2518	6.10
HLA-DRB1*15:01	195	209	15	MVVMNDRIA	GAMVVMNDRIASAYY	0.2425	6.30
HLA-DRB1*15:01	26	40	15	YVFTNANGL	TNETYVFTNANGLNF	0.2434	6.30
HLA-DRB1*15:01	233	247	15	FFFYPPVKP	ISNTPFFFYPPVKPT	0.2385	6.40
HLA-DRB1*15:01	305	319	15	VINRLDIPV	AIEDVINRLDIPVVQ	0.2353	6.50
HLA-DRB1*15:01	107	121	15	ILISMSKEI	DITSDILISMSKEIN	0.2322	6.60
HLA-DRB1*15:01	284	298	15	IVIAGAGAG	GAEGIVIAGAGAGGV	0.2146	7.20
HLA-DRB1*15:01	174	188	15	FNLLEAVTV	DGPFNLLEAVTVAAS	0.2090	7.50
HLA-DRB1*15:01	178	192	15	VTVAASPKA	NLLEAVTVAASPKAR	0.2056	7.70
HLA-DRB1*15:01	156	170	15	VVIVGAMRP	GKPVVIVGAMRPSTA	0.1937	8.10
HLA-DRB1*15:01	25	39	15	YVFTNANGL	ATNETYVFTNANGLN	0.1877	8.40
HLA-DRB1*15:01	89	103	15	VANVAGVQV	MLDVANVAGVQVANV	0.1820	8.60
HLA-DRB1*15:01	295	309	15	VTTSFNYAI	AGGVTTSFNYAIEDV	0.1803	8.70
HLA-DRB1*15:01	261	275	15	LFSYEDMHN	PRVDILFSYEDMHND	0.1694	9.10
HLA-DRB1*15:01	307	321	15	VINRLDIPV	EDVINRLDIPVVQSM	0.1706	9.10
HLA-DRB1*15:01	131	145	15	VITHGTDTL	AGAVITHGTDTLEET	0.1707	9.10
HLA-DRB1*15:01	49	63	15	IFATGGTIA	NVTIFATGGTIAGSD	0.1682	9.20
HLA-DRB1*15:01	173	187	15	FNLLEAVTV	ADGPFNLLEAVTVAA	0.1600	9.60
HLA-DRB1*15:01	45	59	15	VTIFATGGT	TSLPNVTIFATGGTI	0.1589	9.70
HLA-DRB1*15:01	214	228	15	MDTFKAMEM	NANTMDTFKAMEMGY	0.1596	9.70
HLA-DRB1*15:01	88	102	15	VANVAGVQV	SMLDVANVAGVQVAN	0.1565	9.80
HLA-DRB1*15:01	315	329	15	VQSMRTVNG	IPVVQSMRTVNGEVP	0.1561	9.90
HLA-DRB1*15:01	180	194	15	VTVAASPKA	LEAVTVAASPKARDR	0.5900	1.50
HLA-DRB1*15:01	109	123	15	ILISMSKEI	TSDILISMSKEINRV	0.5846	1.60
HLA-DRB1*15:01	108	122	15	ILISMSKEI	ITSDILISMSKEINR	0.5392	1.80
HLA-DRB1*15:01	194	208	15	MVVMNDRIA	RGAMVVMNDRIASAY	0.5275	1.90

[truncated: 3 more sheets: A. idologenus, A. niger, A. sclerotiicarbonarius]
