# Supplementary material for: A Structural In Silico Analysis of the Immunogenicity of L-Asparaginase from Penicillium cerradense
Source: Int J Mol Sci. 2024 Apr 27;25(9):4788. doi: 10.3390/ijms25094788 (PMC11084778; doi:10.3390/ijms25094788)
Supplement: Supplementary file 1 [file ijms-25-04788-s001.zip › Supplementary/Supplementary Table S3.xlsx]

## Sheet: P. cerradense
Predicted Immunogenic B-cell Epitope for P. cerradense L-asparaginase
PositionPeptide	Residue	Score
24	Q	0.18194721639156342
25	S	0.1639515608549118
26	S	0.17413181066513062
27	S	0.1861737072467804
28	T	0.17429964244365692
29	K	0.1879323571920395
30	Y	0.1666163057088852
32	Y	0.17738300561904907
33	T	0.15681849420070648
34	N	0.16965962946414948
35	S	0.15388378500938416
36	N	0.17756256461143494
37	G	0.15208971500396729
41	T	0.14985544979572296
43	M	0.15736399590969086
73	T	0.15562906861305237
255	T	0.16413655877113342
258	K	0.1538553088903427
259	E	0.18056641519069672
300	T	0.18571384251117706
304	H	0.17888210713863373
311	N	0.18152400851249695
312	R	0.2006697952747345
332	D	0.15277011692523956
334	N	0.18976709246635437

## Sheet: E. coli
Predicted Immunogenic B-cell Epitope for E. coli L-asparaginase
PositionPeptide	Residue	Score
1	L	0.1686638444662094
22	K	0.1883619874715805
23	S	0.15007278323173523
25	Y	0.1593461036682129
26	T	0.20326784253120422
29	K	0.1729106605052948
33	E	0.17660735547542572
34	N	0.17053070664405823
37	N	0.20201587677001953
44	D	0.20446105301380157
64	D	0.15104354918003082
68	T	0.15135936439037323
71	K	0.17606563866138458
78	D	0.2038736641407013
79	K	0.1557401865720749
166	T	0.15825119614601135
172	K	0.18078790605068207
174	V	0.16614221036434174
184	N	0.1619744598865509
188	D	0.15656115114688873
195	R	0.19102026522159576
200	D	0.15073366463184357
206	S	0.17747440934181213
207	K	0.21682731807231903
209	N	0.2148955911397934
210	E	0.24816147983074188
233	D	0.17042984068393707
251	K	0.2540539503097534
255	D	0.22970600426197052
259	T	0.20489636063575745
262	K	0.20883844792842865
263	N	0.1828322410583496
281	D	0.1521851271390915
288	K	0.19965843856334686
314	K	0.16261525452136993
317	Q	0.19514159858226776
321	Q	0.18294763565063477
324	N	0.1660175323486328

## Sheet: Dickeia chrysanthemi
Predicted Immunogenic B-cell Epitope for Dickeia chrysanthemi L-asparaginase
PositionPeptide	Residue	Score
2	L	0.16562865674495697
24	T	0.1655201017856598
28	K	0.20203427970409393
35	E	0.15997759997844696
39	Q	0.15609116852283478
46	T	0.15527400374412537
77	E	0.17710982263088226
81	R	0.16614584624767303
82	S	0.16703830659389496
83	D	0.1763966828584671
210	T	0.1736968606710434
211	N	0.17557547986507416
213	D	0.20042775571346283
214	K	0.21352174878120422
237	K	0.1539236456155777
255	K	0.21460814774036407
256	R	0.1571335792541504
262	R	0.1688603013753891
263	K	0.2028309851884842
266	S	0.18811658024787903

## Sheet:  A. ibericus
Predicted Immunogenic B-cell Epitope for A. ibericus L-asparaginase
PositionPeptide	Residue	Score
24	R	0.1817840188741684
34	N	0.15735085308551788
36	N	0.16406185925006866
73	T	0.1658419370651245
259	E	0.16674716770648956
300	T	0.21640634536743164
304	Y	0.20916429162025452
307	E	0.15280449390411377
311	N	0.18129105865955353
312	R	0.16485127806663513
332	D	0.15367241203784943
334	S	0.17360711097717285
336	D	0.16645430028438568
366	T	0.15586240589618683

## Sheet:  A. idologenus
Predicted Immunogenic B-cell Epitope for A. idologenus L-asparaginase
PositionPeptide	Residue	Score
35	N	0.16006839275360107
37	N	0.17024393379688263
74	T	0.16953133046627045
260	E	0.16023297607898712
301	T	0.2050577849149704
308	E	0.15431801974773407
312	N	0.18480181694030762
313	R	0.1711311936378479
333	D	0.15200498700141907
335	S	0.18280071020126343
337	D	0.16832849383354187
367	T	0.16288115084171295

## Sheet:  A. niger
Predicted Immunogenic B-cell Epitope for A. niver L-asparaginase
PositionPeptide	Residue	Score
24	R	0.16986913979053497
28	E	0.15090206265449524
33	T	0.1506279557943344
34	N	0.1602899134159088
36	N	0.16478398442268372
73	T	0.16411380469799042
259	E	0.16784387826919556
300	T	0.1970910131931305
304	E	0.21253743767738342
307	E	0.15105271339416504
311	N	0.18228696286678314
312	R	0.16399769484996796
332	D	0.15029291808605194
334	S	0.17715764045715332
336	D	0.16730940341949463
366	T	0.16067732870578766

## Sheet:  A. sclerotiicarbonarius
Predicted Immunogenic B-cell Epitope for A. sclerotiicarbonarius L-asparaginase
PositionPeptide	Residue	Score
24	R	0.18673573434352875
28	E	0.1500062197446823
33	T	0.1530018299818039
34	N	0.16404061019420624
36	N	0.16977477073669434
73	T	0.16780352592468262
224	M	0.14982490241527557
259	E	0.16936054825782776
300	T	0.21514283120632172
304	Y	0.20946617424488068
307	E	0.16001646220684052
311	N	0.17894038558006287
312	R	0.1687065213918686
332	D	0.1568819135427475
333	I	0.1796453297138214
334	S	0.17990845441818237
336	D	0.16942399740219116
366	T	0.1542685329914093

## Sheet:  P. chrysogenum
Predicted Immunogenic B-cell Epitope for P. chrysogenum L-asparaginase
PositionPeptide	Residue	Score
26	R	0.18940789997577667
29	N	0.1548234224319458
32	Y	0.16077522933483124
33	T	0.15414731204509735
34	N	0.17943492531776428
35	S	0.16436044871807098
36	N	0.18509060144424438
38	L	0.15721119940280914
39	T	0.1517413705587387
41	N	0.15539728105068207
42	H	0.173071950674057
43	F	0.1567973792552948
73	E	0.19481033086776733
104	N	0.15387274324893951
126	D	0.15818262100219727
255	S	0.16435222327709198
256	N	0.16476891934871674
258	D	0.1972246617078781
259	S	0.1518198698759079
300	T	0.2007104456424713
301	D	0.16407136619091034
304	S	0.22985148429870605
308	D	0.20775866508483887
311	K	0.19956837594509125
312	K	0.23664741218090057
333	F	0.1575286090373993
334	T	0.17949692904949188
336	E	0.16596995294094086
339	Q	0.15412159264087677
363	K	0.14988411962985992
367	K	0.17982794344425201

## Sheet:  P. digitatum
Predicted Immunogenic B-cell Epitope for P. digitatum L-asparaginase
PositionPeptide	Residue	Score
26	R	0.20837683975696564
29	N	0.1578226387500763
32	Y	0.1581602543592453
34	N	0.17731636762619019
35	S	0.16054390370845795
36	N	0.1756964772939682
38	L	0.15151038765907288
42	H	0.17255742847919464
43	F	0.15040192008018494
73	K	0.1713942587375641
126	D	0.1780122071504593
128	P	0.15413637459278107
255	S	0.17923778295516968
256	N	0.16534221172332764
258	D	0.1959959715604782
300	T	0.18170814216136932
304	S	0.1910175234079361
308	D	0.18863533437252045
311	V	0.18920129537582397
312	K	0.21493235230445862
333	F	0.15293458104133606
334	T	0.180323526263237
335	G	0.15198852121829987
336	E	0.1708747148513794
339	E	0.15470080077648163
363	K	0.1591814011335373
367	K	0.18292315304279327

## Sheet:  P. griseofulvum
Predicted Immunogenic B-cell Epitope for P. grisefulvum L-asparaginase
PositionPeptide	Residue	Score
26	R	0.2241850346326828
27	T	0.1546054184436798
29	N	0.17293411493301392
31	S	0.15547709167003632
32	Y	0.17247052490711212
33	T	0.16351953148841858
34	N	0.18501007556915283
35	S	0.1716967523097992
36	N	0.1872902512550354
37	G	0.1555689573287964
38	L	0.16048264503479004
39	T	0.15386192500591278
40	F	0.14995013177394867
41	N	0.15784378349781036
42	H	0.16758404672145844
43	F	0.16554270684719086
73	K	0.16268913447856903
104	N	0.1578487902879715
126	D	0.1851433962583542
128	P	0.1558060199022293
255	S	0.16838352382183075
256	D	0.17525778710842133
258	D	0.1955668032169342
259	A	0.1574527472257614
300	T	0.17758238315582275
304	S	0.18848837912082672
308	D	0.18673394620418549
311	A	0.16090868413448334
312	K	0.2206944078207016
334	T	0.17937682569026947
336	K	0.17299893498420715
337	N	0.16585269570350647
339	Q	0.1672481894493103
363	K	0.15431463718414307
367	V	0.15415503084659576

[truncated: 3 more sheets:  P. italicum,  P. sizovae, P. steckii]
